# Supplementary material for: Messenger RNA sequencing and pathway analysis provide novel insights into the biological basis of chickens’ feed efficiency
Source: BMC Genomics. 2015 Mar 17;16(1):195. doi: 10.1186/s12864-015-1364-0 (PMC4414306; doi:10.1186/s12864-015-1364-0)
Supplement: Additional file 3: Table S7. — 1059 significant genes detected in the present study. [file 12864_2015_1364_MOESM3_ESM.xlsx]

## Sheet: Table S7.xls
test_id	gene_id	gene	locus	sample_1	sample_2	status	value_1	value_2	log2(fold_change H/L)	test_stat	p_value	q_value	significant	fold change
ENSGALG00000000017	ENSGALG00000000017	GGA.48214	20:10267360-10268205	FEMU_L	FEMU_H	OK	4.76375	9.06178	0.927697	1.39812	0.00045	0.00913018	yes	1.90224
ENSGALG00000000123	ENSGALG00000000123	B-BTN2	16:120437-123438	FEMU_L	FEMU_H	OK	21.3107	15.4134	-0.467395	-0.996841	0.00145	0.0220843	yes	-1.38261
ENSGALG00000000172	ENSGALG00000000172	MYOG	26:960277-964046	FEMU_L	FEMU_H	OK	11.3879	17.2621	0.600108	1.21959	0.0002	0.00496157	yes	1.51583
ENSGALG00000000182	ENSGALG00000000182	-	16:16220-33713	FEMU_L	FEMU_H	OK	12.5165	8.91311	-0.489831	-0.992518	0.00195	0.0272186	yes	-1.40428
ENSGALG00000000206	ENSGALG00000000206	RASSF2	22:413641-425903	FEMU_L	FEMU_H	OK	11.9559	19.4371	0.701095	1.48626	5e-05	0.00162779	yes	1.62574
ENSGALG00000000220	ENSGALG00000000220	APC	Z:45850646-45906194	FEMU_L	FEMU_H	OK	6.85148	9.08265	0.406698	0.844564	0.0042	0.0466475	yes	1.32565
ENSGALG00000000356	ENSGALG00000000356	SLC37A2	24:209824-217136	FEMU_L	FEMU_H	OK	4.39173	10.5532	1.26481	2.19845	5e-05	0.00162779	yes	2.40296
ENSGALG00000000357	ENSGALG00000000357	ADAM28	22:1041605-1057979	FEMU_L	FEMU_H	OK	0.570396	1.35099	1.24398	1.44223	5e-05	0.00162779	yes	2.36851
ENSGALG00000000366	ENSGALG00000000366	RPS6KA	23:114056-143603	FEMU_L	FEMU_H	OK	8.36129	14.773	0.821162	1.61931	5e-05	0.00162779	yes	1.76683
ENSGALG00000000404	ENSGALG00000000404	COPS2	10:9932684-9953887	FEMU_L	FEMU_H	OK	124.838	93.2684	-0.4206	-0.905196	0.0045	0.0488338	yes	-1.33848
ENSGALG00000000407	ENSGALG00000000407	-	28:551927-556784	FEMU_L	FEMU_H	OK	9.13735	5.52698	-0.725286	-1.30381	0.00015	0.00397273	yes	-1.65323
ENSGALG00000000439	ENSGALG00000000439	AP2S1	AADN03016096.1:40-1287	FEMU_L	FEMU_H	OK	54.8702	76.8948	0.486863	1.54745	0.0037	0.04281	yes	1.40139
ENSGALG00000000486	ENSGALG00000000486	PGM2	4:69409003-69426500	FEMU_L	FEMU_H	OK	3.40869	5.09482	0.579812	1.02774	0.0012	0.0191226	yes	1.49465
ENSGALG00000000511	ENSGALG00000000511	KCTD20	26:1495716-1504229	FEMU_L	FEMU_H	OK	61.3607	33.0272	-0.89366	-1.83127	5e-05	0.00162779	yes	-1.85788
ENSGALG00000000527	ENSGALG00000000527	SH3BGRL3	23:215225-217140	FEMU_L	FEMU_H	OK	64.6956	93.3126	0.528405	1.26414	0.0003	0.00664444	yes	1.44233
ENSGALG00000000558	ENSGALG00000000558	SLC1A6	28:701483-724473	FEMU_L	FEMU_H	OK	0.848237	1.83279	1.11151	1.23458	0.0004	0.00827832	yes	2.16072
ENSGALG00000000562	ENSGALG00000000562	LAPTM5	23:267868-281554	FEMU_L	FEMU_H	OK	43.1828	69.0861	0.677938	1.68643	5e-05	0.00162779	yes	1.59985
ENSGALG00000000584	ENSGALG00000000584	-	26:367098-465917	FEMU_L	FEMU_H	OK	1.59013	2.23781	0.492946	0.907114	0.00325	0.0387476	yes	1.40732
ENSGALG00000000620	ENSGALG00000000620	FABP3	23:590533-593799	FEMU_L	FEMU_H	OK	260.065	371.548	0.514672	1.20646	0.00105	0.0173403	yes	1.42867
ENSGALG00000000678	ENSGALG00000000678	CITED3	23:1392831-1394720	FEMU_L	FEMU_H	OK	5.58231	7.8046	0.483462	0.913034	0.0038	0.0435238	yes	1.39809
ENSGALG00000000742	ENSGALG00000000742	PIM1	26:224385-227839	FEMU_L	FEMU_H	OK	5.98934	11.1684	0.898961	1.67338	5e-05	0.00162779	yes	1.86472
ENSGALG00000000769	ENSGALG00000000769	-	26:2290366-2292369	FEMU_L	FEMU_H	OK	2.36774	4.57662	0.950772	1.28053	0.0004	0.00827832	yes	1.93291
ENSGALG00000000771	ENSGALG00000000771	PLA2G15	11:69376-88589	FEMU_L	FEMU_H	OK	37.0996	26.5778	-0.481182	-1.03149	0.00075	0.0135477	yes	-1.39589
ENSGALG00000000775	ENSGALG00000000775	CTSS	25:1700502-1705069	FEMU_L	FEMU_H	OK	62.2028	98.8156	0.66776	1.50684	5e-05	0.00162779	yes	1.5886
ENSGALG00000000779	ENSGALG00000000779	MYH13	18:297152-334809	FEMU_L	FEMU_H	OK	8.65826	6.402	-0.435553	-0.851045	0.00285	0.0354674	yes	-1.35243
ENSGALG00000000783	ENSGALG00000000783	PTAFR	23:1516531-1517590	FEMU_L	FEMU_H	OK	2.65005	4.50291	0.764839	1.04953	0.0035	0.0411241	yes	1.69918
ENSGALG00000000795	ENSGALG00000000795	MFSD12	28:1056663-1063290	FEMU_L	FEMU_H	OK	2.95552	5.02606	0.766017	1.22082	0.00045	0.00913018	yes	1.70057
ENSGALG00000000819	ENSGALG00000000819	JSRP1	28:1954073-1955458	FEMU_L	FEMU_H	OK	277.505	198.623	-0.482477	-1.17745	0.001	0.0167581	yes	-1.39714
ENSGALG00000000860	ENSGALG00000000860	SLC7A6	11:292761-318940	FEMU_L	FEMU_H	OK	9.69715	13.3451	0.460681	0.964784	0.0028	0.0351143	yes	1.37619
ENSGALG00000001004	ENSGALG00000001004	MPO	19:410357-421656	FEMU_L	FEMU_H	OK	1.05864	0.332053	-1.67273	-1.22853	0.0003	0.00664444	yes	-3.18817
ENSGALG00000001005	ENSGALG00000001005	STT3A	24:377393-384267	FEMU_L	FEMU_H	OK	19.4636	25.9925	0.417318	0.951117	0.0033	0.0392203	yes	1.33544
ENSGALG00000001094	ENSGALG00000001094	GPR144	17:9403855-9424535	FEMU_L	FEMU_H	OK	0.952333	2.28854	1.26489	1.62045	5e-05	0.00162779	yes	2.40309
ENSGALG00000001165	ENSGALG00000001165	PANK4	21:1435526-1466358	FEMU_L	FEMU_H	OK	7.72873	5.53575	-0.481454	-0.983327	0.00165	0.0242841	yes	-1.39615
ENSGALG00000001184	ENSGALG00000001184	COQ9	11:566403-572627	FEMU_L	FEMU_H	OK	243.592	160.588	-0.601099	-1.11997	0.0002	0.00496157	yes	-1.51687
ENSGALG00000001187	ENSGALG00000001187	STRBP	17:8901302-8952072	FEMU_L	FEMU_H	OK	12.8826	8.54979	-0.591468	-1.23284	0.0001	0.00286196	yes	-1.50678
ENSGALG00000001189	ENSGALG00000001189	NCF1	19:2637326-2644145	FEMU_L	FEMU_H	OK	3.2253	8.45589	1.39052	2.14995	5e-05	0.00162779	yes	2.62173
ENSGALG00000001223	ENSGALG00000001223	PEX10	21:1552284-1555875	FEMU_L	FEMU_H	OK	48.9439	36.0044	-0.442957	-1.03617	0.0018	0.025693	yes	-1.35939
ENSGALG00000001282	ENSGALG00000001282	GABRD	21:1849379-1856932	FEMU_L	FEMU_H	OK	8.00981	4.8817	-0.714385	-1.23834	0.00015	0.00397273	yes	-1.64078
ENSGALG00000001310	ENSGALG00000001310	TRNAU1AP	23:2512192-2526334	FEMU_L	FEMU_H	OK	24.9272	17.8126	-0.484818	-1.05405	0.00295	0.0363141	yes	-1.39941
ENSGALG00000001331	ENSGALG00000001331	ST14	24:1570926-1580862	FEMU_L	FEMU_H	OK	3.61722	6.62151	0.872278	1.57306	5e-05	0.00162779	yes	1.83055
ENSGALG00000001359	ENSGALG00000001359	NADK	21:1976621-1996540	FEMU_L	FEMU_H	OK	8.04713	11.1128	0.465674	1.00124	0.0018	0.025693	yes	1.38096
ENSGALG00000001407	ENSGALG00000001407	ADAMTS15	24:1673352-1682880	FEMU_L	FEMU_H	OK	6.4822	12.5263	0.950409	1.87383	5e-05	0.00162779	yes	1.93242
ENSGALG00000001412	ENSGALG00000001412	SEMA7A	10:2032640-2055582	FEMU_L	FEMU_H	OK	43.9256	26.4458	-0.732022	-1.22815	0.0001	0.00286196	yes	-1.66097
ENSGALG00000001428	ENSGALG00000001428	EFHD1	9:470932-487202	FEMU_L	FEMU_H	OK	28.4419	38.0864	0.42126	0.940484	0.00275	0.0347172	yes	1.3391
ENSGALG00000001527	ENSGALG00000001527	VWA1	21:2174950-2188556	FEMU_L	FEMU_H	OK	10.6056	17.3626	0.71115	1.41751	5e-05	0.00162779	yes	1.63711
ENSGALG00000001569	ENSGALG00000001569	RHOC	26:3492791-3497763	FEMU_L	FEMU_H	OK	25.9568	40.9992	0.659481	1.5385	5e-05	0.00162779	yes	1.57951
ENSGALG00000001571	ENSGALG00000001571	MYO1F	28:1729377-1742502	FEMU_L	FEMU_H	OK	5.12925	9.57952	0.901204	1.75795	5e-05	0.00162779	yes	1.86762
ENSGALG00000001589	ENSGALG00000001589	INPP5D	9:635538-681983	FEMU_L	FEMU_H	OK	4.36443	6.37732	0.547156	1.12031	0.00015	0.00397273	yes	1.4612
ENSGALG00000001603	ENSGALG00000001603	NARF	18:3453716-3468178	FEMU_L	FEMU_H	OK	23.4101	17.3718	-0.430385	-0.947089	0.0024	0.0313795	yes	-1.34759
ENSGALG00000001604	ENSGALG00000001604	-	24:2565766-2587102	FEMU_L	FEMU_H	OK	9.25714	6.20809	-0.576416	-1.19259	0.00025	0.0058567	yes	-1.49114
ENSGALG00000001656	ENSGALG00000001656	SEPT9	18:3760264-3808645	FEMU_L	FEMU_H	OK	19.9311	26.4284	0.407065	0.886152	0.0037	0.04281	yes	1.32599
ENSGALG00000001709	ENSGALG00000001709	MUSTN1	12:800690-804117	FEMU_L	FEMU_H	OK	1226.83	2631.39	1.10088	1.99365	5e-05	0.00162779	yes	2.14485
ENSGALG00000001716	ENSGALG00000001716	C15ORF59	10:1773417-1780302	FEMU_L	FEMU_H	OK	5.93804	3.08306	-0.945626	-1.45948	5e-05	0.00162779	yes	-1.92602
ENSGALG00000001729	ENSGALG00000001729	CD276	10:1749545-1760710	FEMU_L	FEMU_H	OK	3.80692	5.35118	0.491233	0.984449	0.00115	0.0186395	yes	1.40565
ENSGALG00000001740	ENSGALG00000001740	MGAT5B	18:4139173-4184210	FEMU_L	FEMU_H	OK	3.85426	8.19127	1.08763	1.96318	5e-05	0.00162779	yes	2.12525
ENSGALG00000001745	ENSGALG00000001745	PSTPIP2	Z:2160138-2176167	FEMU_L	FEMU_H	OK	0.826675	1.83126	1.14744	1.37582	5e-05	0.00162779	yes	2.2152
ENSGALG00000001793	ENSGALG00000001793	MYL2	19:3752430-3773359	FEMU_L	FEMU_H	OK	10.5372	23.0139	1.12701	1.76595	5e-05	0.00162779	yes	2.18406
ENSGALG00000001805	ENSGALG00000001805	MXRA7	18:4235779-4256232	FEMU_L	FEMU_H	OK	6.87552	11.3006	0.716859	0.991863	0.00145	0.0220843	yes	1.6436
ENSGALG00000001828	ENSGALG00000001828	SH2B2	19:4115481-4124260	FEMU_L	FEMU_H	OK	19.4212	13.7515	-0.49805	-1.06866	0.0016	0.0236708	yes	-1.4123
ENSGALG00000001857	ENSGALG00000001857	FAM132A	21:2478211-2493408	FEMU_L	FEMU_H	OK	0.774789	2.78391	1.84524	1.95595	5e-05	0.00162779	yes	3.59313
ENSGALG00000001882	ENSGALG00000001882	TNFRSF18	21:2560350-2566659	FEMU_L	FEMU_H	OK	1.46299	2.56739	0.811383	1.17643	0.00025	0.0058567	yes	1.75489
ENSGALG00000001889	ENSGALG00000001889	CARD9	17:7909807-7916303	FEMU_L	FEMU_H	OK	2.60962	4.79138	0.8766	1.29889	0.0001	0.00286196	yes	1.83604
ENSGALG00000001901	ENSGALG00000001901	ARIH1	10:1166623-1184499	FEMU_L	FEMU_H	OK	85.0082	62.176	-0.451244	-1.08632	0.00135	0.0209545	yes	-1.36722
ENSGALG00000001936	ENSGALG00000001936	MYO7B	9:834636-880098	FEMU_L	FEMU_H	OK	0.268023	0.601006	1.16502	1.24447	0.0002	0.00496157	yes	2.24236
ENSGALG00000001937	ENSGALG00000001937	HEXA	10:1119691-1128948	FEMU_L	FEMU_H	OK	8.41125	12.0304	0.516297	1.06915	0.0008	0.0142025	yes	1.43028
ENSGALG00000001951	ENSGALG00000001951	-	8:1208807-1228981	FEMU_L	FEMU_H	OK	7.92724	14.0957	0.830368	1.40159	5e-05	0.00162779	yes	1.77814
ENSGALG00000001956	ENSGALG00000001956	OLFML3	26:3742930-3744669	FEMU_L	FEMU_H	OK	17.0253	26.2705	0.625763	1.31772	0.0002	0.00496157	yes	1.54303
ENSGALG00000002016	ENSGALG00000002016	PRKCD	12:1321863-1352568	FEMU_L	FEMU_H	OK	3.60908	5.62246	0.639572	1.07264	0.00035	0.00746098	yes	1.55787
ENSGALG00000002081	ENSGALG00000002081	MMP28	19:4371004-4377836	FEMU_L	FEMU_H	OK	4.50143	6.28781	0.482175	0.921906	0.0038	0.0435238	yes	1.39685
ENSGALG00000002082	ENSGALG00000002082	AMPD1	26:3833686-3843675	FEMU_L	FEMU_H	OK	500.849	274.362	-0.868293	-1.35884	5e-05	0.00162779	yes	-1.8255
ENSGALG00000002086	ENSGALG00000002086	RASL10B	19:4385473-4387392	FEMU_L	FEMU_H	OK	5.97553	15.4483	1.37031	2.05372	5e-05	0.00162779	yes	2.58526
ENSGALG00000002111	ENSGALG00000002111	SEC14L5	14:13330124-13358238	FEMU_L	FEMU_H	OK	2.91133	4.65684	0.677675	1.08718	0.0005	0.00993182	yes	1.59956
ENSGALG00000002113	ENSGALG00000002113	SLP76	13:3218331-3252473	FEMU_L	FEMU_H	OK	2.08029	3.18796	0.615848	1.15909	0.0001	0.00286196	yes	1.53246
ENSGALG00000002125	ENSGALG00000002125	TMOD1	Z:70616134-70631808	FEMU_L	FEMU_H	OK	70.5895	137.787	0.964917	2.03393	5e-05	0.00162779	yes	1.95195
ENSGALG00000002147	ENSGALG00000002147	SIKE1	26:3872298-3876908	FEMU_L	FEMU_H	OK	75.1095	56.7099	-0.405394	-0.907892	0.0046	0.0494467	yes	-1.32445
ENSGALG00000002150	ENSGALG00000002150	-	10:836911-863717	FEMU_L	FEMU_H	OK	0.744121	1.233	0.728562	0.973141	0.00225	0.0301113	yes	1.65699
ENSGALG00000002192	ENSGALG00000002192	PTPRC	8:2019147-2076592	FEMU_L	FEMU_H	OK	8.00404	11.8048	0.560576	1.14296	0.00025	0.0058567	yes	1.47486
ENSGALG00000002210	ENSGALG00000002210	PPIB	10:806483-807487	FEMU_L	FEMU_H	OK	155.839	222.392	0.513047	1.36199	0.0004	0.00827832	yes	1.42706
ENSGALG00000002232	ENSGALG00000002232	RERE	21:3033462-3151837	FEMU_L	FEMU_H	OK	29.7098	21.4564	-0.469532	-0.930231	0.0023	0.0306002	yes	-1.38466
ENSGALG00000002234	ENSGALG00000002234	UNC13D	18:4625298-4635526	FEMU_L	FEMU_H	OK	1.28755	2.399	0.897802	1.30715	5e-05	0.00162779	yes	1.86323
ENSGALG00000002258	ENSGALG00000002258	-	JH375252.1:3922-4559	FEMU_L	FEMU_H	OK	71.3868	166.448	1.22134	2.79751	5e-05	0.00162779	yes	2.33163
ENSGALG00000002277	ENSGALG00000002277	KLHL24	9:2102435-2111626	FEMU_L	FEMU_H	OK	61.7219	41.746	-0.564145	-1.20658	0.00025	0.0058567	yes	-1.47851
ENSGALG00000002283	ENSGALG00000002283	MAPKAPK3	12:1840587-1881857	FEMU_L	FEMU_H	OK	11.5653	20.0477	0.793639	1.60152	5e-05	0.00162779	yes	1.73344
ENSGALG00000002287	ENSGALG00000002287	CRB1	8:2476867-2538304	FEMU_L	FEMU_H	OK	0.260871	0.755667	1.53442	1.42971	0.0001	0.00286196	yes	2.89672
ENSGALG00000002318	ENSGALG00000002318	-	Z:72662509-72697937	FEMU_L	FEMU_H	OK	5.3919	13.7195	1.34737	2.23744	5e-05	0.00162779	yes	2.54448
ENSGALG00000002326	ENSGALG00000002326	-	Z:8744606-8805424	FEMU_L	FEMU_H	OK	5.53157	7.3959	0.419035	0.880958	0.0038	0.0435238	yes	1.33703
ENSGALG00000002342	ENSGALG00000002342	GPC1	9:2207168-2371382	FEMU_L	FEMU_H	OK	14.9352	21.3606	0.516239	1.04203	0.00055	0.010664	yes	1.43022
ENSGALG00000002395	ENSGALG00000002395	-	6:3804944-3821253	FEMU_L	FEMU_H	OK	0.441424	1.00469	1.18652	1.0361	0.00305	0.0370632	yes	2.27603
ENSGALG00000002403	ENSGALG00000002403	ULK1	15:2622865-2693253	FEMU_L	FEMU_H	OK	18.3414	12.1231	-0.597342	-1.25027	5e-05	0.00162779	yes	-1.51293
ENSGALG00000002407	ENSGALG00000002407	-	11:1537249-1641091	FEMU_L	FEMU_H	OK	0.346251	0.636107	0.877453	1.26697	5e-05	0.00162779	yes	1.83713
ENSGALG00000002466	ENSGALG00000002466	SLC2A5	21:3231040-3248083	FEMU_L	FEMU_H	OK	1.30074	1.98476	0.609635	1.00275	0.0011	0.0180089	yes	1.52587
ENSGALG00000002469	ENSGALG00000002469	CDC73	8:3384747-3479141	FEMU_L	FEMU_H	OK	24.9382	18.474	-0.43286	-0.941143	0.00245	0.0317773	yes	-1.34991
ENSGALG00000002542	ENSGALG00000002542	GUSB	19:4921169-4931757	FEMU_L	FEMU_H	OK	11.9606	17.0176	0.508742	1.10198	0.0006	0.0114383	yes	1.42281
ENSGALG00000002548	ENSGALG00000002548	TLN1	Z:9031790-9062780	FEMU_L	FEMU_H	OK	25.2835	36.2073	0.518086	0.987858	0.00075	0.0135477	yes	1.43205
ENSGALG00000002559	ENSGALG00000002559	HMHA1	28:2841254-2853585	FEMU_L	FEMU_H	OK	4.65958	7.18171	0.624127	1.2392	0.0001	0.00286196	yes	1.54128
ENSGALG00000002563	ENSGALG00000002563	TPM4	28:4195684-4203208	FEMU_L	FEMU_H	OK	13.3017	21.5225	0.694231	1.43605	0.00015	0.00397273	yes	1.61802
ENSGALG00000002576	ENSGALG00000002576	ASL2	19:4932421-4939398	FEMU_L	FEMU_H	OK	7.08807	11.9592	0.754658	1.42953	5e-05	0.00162779	yes	1.68723
ENSGALG00000002583	ENSGALG00000002583	PIK3CD	21:3470172-3492933	FEMU_L	FEMU_H	OK	3.4228	5.8498	0.773212	1.52229	5e-05	0.00162779	yes	1.70907
ENSGALG00000002597	ENSGALG00000002597	MSS51	14:13069509-13072168	FEMU_L	FEMU_H	OK	50.9298	32.9776	-0.627023	-1.37505	5e-05	0.00162779	yes	-1.54437
ENSGALG00000002598	ENSGALG00000002598	TPST1	19:4994109-5016258	FEMU_L	FEMU_H	OK	9.43896	13.3483	0.499952	1.00458	0.0027	0.0343148	yes	1.41417
ENSGALG00000002615	ENSGALG00000002615	DEF6	26:4050272-4061671	FEMU_L	FEMU_H	OK	4.69591	6.46029	0.460196	0.860795	0.00455	0.0492823	yes	1.37573
ENSGALG00000002623	ENSGALG00000002623	PCOLCE2	9:10041007-10060212	FEMU_L	FEMU_H	OK	33.8685	25.2408	-0.424186	-0.942936	0.00455	0.0492823	yes	-1.34182
ENSGALG00000002626	ENSGALG00000002626	RXRA	17:7329257-7353026	FEMU_L	FEMU_H	OK	54.4639	35.7085	-0.609031	-1.27167	0.00015	0.00397273	yes	-1.52523
ENSGALG00000002638	ENSGALG00000002638	-	6:4591324-4620591	FEMU_L	FEMU_H	OK	58.764	40.6523	-0.531596	-1.05849	0.00045	0.00913018	yes	-1.44553
ENSGALG00000002672	ENSGALG00000002672	SBNO2	28:2858810-2886701	FEMU_L	FEMU_H	OK	5.27221	8.9861	0.769288	1.53697	5e-05	0.00162779	yes	1.70443
ENSGALG00000002697	ENSGALG00000002697	DUSP19	7:2200719-2207177	FEMU_L	FEMU_H	OK	13.6224	9.43825	-0.52939	-1.11543	0.00075	0.0135477	yes	-1.44332
ENSGALG00000002699	ENSGALG00000002699	VAV2	17:7049743-7148021	FEMU_L	FEMU_H	OK	2.85093	4.21821	0.565196	0.954647	0.00155	0.0231117	yes	1.47959
ENSGALG00000002708	ENSGALG00000002708	LINGO1	10:2330706-2332566	FEMU_L	FEMU_H	OK	152.2	104.35	-0.544535	-1.07228	0.00095	0.0161585	yes	-1.45855
ENSGALG00000002712	ENSGALG00000002712	LIPG	Z:1060882-1069738	FEMU_L	FEMU_H	OK	2.72144	4.49395	0.723613	1.21837	5e-05	0.00162779	yes	1.65131
ENSGALG00000002722	ENSGALG00000002722	MST1	12:2479298-2483435	FEMU_L	FEMU_H	OK	4.58138	7.49137	0.709449	1.28716	5e-05	0.00162779	yes	1.63518
ENSGALG00000002725	ENSGALG00000002725	UAP1	8:3803238-3807691	FEMU_L	FEMU_H	OK	8.07746	11.2776	0.48149	0.968381	0.0025	0.0323151	yes	1.39618
ENSGALG00000002749	ENSGALG00000002749	-	8:3822029-3852986	FEMU_L	FEMU_H	OK	8.58042	6.20949	-0.466574	-0.956333	0.00285	0.0354674	yes	-1.38182
ENSGALG00000002777	ENSGALG00000002777	ACAA2	Z:985734-998068	FEMU_L	FEMU_H	OK	44.6352	60.2533	0.432858	0.999529	0.0023	0.0306002	yes	1.34991
ENSGALG00000002790	ENSGALG00000002790	ABLIM3	13:7884128-7919331	FEMU_L	FEMU_H	OK	2.26043	6.24501	1.46611	2.29774	5e-05	0.00162779	yes	2.76276
ENSGALG00000002816	ENSGALG00000002816	STK10	13:8133601-8180065	FEMU_L	FEMU_H	OK	4.92674	7.75404	0.654316	1.29028	5e-05	0.00162779	yes	1.57387
ENSGALG00000002830	ENSGALG00000002830	NUDT3	26:4326024-4345837	FEMU_L	FEMU_H	OK	50.8671	35.5479	-0.516968	-1.32521	0.0014	0.0215539	yes	-1.43094
ENSGALG00000002854	ENSGALG00000002854	PDZD2	Z:9316119-9506598	FEMU_L	FEMU_H	OK	1.77808	2.80267	0.656485	1.24076	5e-05	0.00162779	yes	1.57624
ENSGALG00000002911	ENSGALG00000002911	MOXD1	3:56196430-56429310	FEMU_L	FEMU_H	OK	17.2645	25.1349	0.541881	0.93622	0.00305	0.0370632	yes	1.45587
ENSGALG00000002923	ENSGALG00000002923	-	18:5036578-5037436	FEMU_L	FEMU_H	OK	7.00559	13.9596	0.994678	1.74438	5e-05	0.00162779	yes	1.99264
ENSGALG00000002955	ENSGALG00000002955	-	17:6972900-6991273	FEMU_L	FEMU_H	OK	15.2505	20.6379	0.436437	0.899706	0.0033	0.0392203	yes	1.35326
ENSGALG00000002959	ENSGALG00000002959	NRBF2	6:7423971-7438096	FEMU_L	FEMU_H	OK	68.1521	49.4836	-0.461808	-0.990249	0.0019	0.0267176	yes	-1.37727
ENSGALG00000002982	ENSGALG00000002982	SLC2A6	17:6936943-6940561	FEMU_L	FEMU_H	OK	1.53196	3.14987	1.03991	1.33441	0.0002	0.00496157	yes	2.0561
ENSGALG00000002987	ENSGALG00000002987	SERPINF2	19:5394484-5400909	FEMU_L	FEMU_H	OK	7.6266	13.8469	0.860448	1.65432	5e-05	0.00162779	yes	1.8156
ENSGALG00000002988	ENSGALG00000002988	PHGDH	8:4233644-4236981	FEMU_L	FEMU_H	OK	1.05328	3.45187	1.7125	1.97381	5e-05	0.00162779	yes	3.27728
ENSGALG00000002990	ENSGALG00000002990	PRELID1	13:9529863-9531663	FEMU_L	FEMU_H	OK	28.0373	43.6035	0.637096	1.51674	5e-05	0.00162779	yes	1.5552
ENSGALG00000003085	ENSGALG00000003085	CDC2	6:8142504-8170935	FEMU_L	FEMU_H	OK	6.41402	9.5207	0.56984	0.894281	0.0035	0.0411241	yes	1.48436
ENSGALG00000003099	ENSGALG00000003099	PCTP	18:5995686-6004315	FEMU_L	FEMU_H	OK	12.4756	8.63141	-0.531438	-1.13065	0.00065	0.0122476	yes	-1.44537
ENSGALG00000003113	ENSGALG00000003113	RGS14	13:9441051-9446948	FEMU_L	FEMU_H	OK	5.74953	10.7492	0.902706	1.77318	5e-05	0.00162779	yes	1.86957
ENSGALG00000003126	ENSGALG00000003126	ERBB4	7:3031381-3433912	FEMU_L	FEMU_H	OK	13.4381	9.62331	-0.481719	-1.00227	0.0012	0.0191226	yes	-1.39641
ENSGALG00000003134	ENSGALG00000003134	-	13:9437375-9439360	FEMU_L	FEMU_H	OK	1.45901	3.75252	1.36287	1.5882	5e-05	0.00162779	yes	2.57196
ENSGALG00000003141	ENSGALG00000003141	SMAP2	23:4835191-4847417	FEMU_L	FEMU_H	OK	9.6756	13.3413	0.463481	0.974241	0.0026	0.0333046	yes	1.37886
ENSGALG00000003169	ENSGALG00000003169	CBFB	11:2339680-2375869	FEMU_L	FEMU_H	OK	30.009	42.5553	0.503942	1.22694	0.0024	0.0313795	yes	1.41808
ENSGALG00000003172	ENSGALG00000003172	SLC16A9	6:8593496-8611821	FEMU_L	FEMU_H	OK	10.3153	6.79147	-0.602998	-1.09167	0.0005	0.00993182	yes	-1.51887
ENSGALG00000003196	ENSGALG00000003196	ANG	6:8796400-8797835	FEMU_L	FEMU_H	OK	32.9673	64.8651	0.976405	2.23825	5e-05	0.00162779	yes	1.96756
ENSGALG00000003228	ENSGALG00000003228	C26H6ORF130	26:4657006-4660254	FEMU_L	FEMU_H	OK	76.3115	56.553	-0.432298	-0.985965	0.003	0.0367702	yes	-1.34938
ENSGALG00000003263	ENSGALG00000003263	SFXN1	13:9368382-9397065	FEMU_L	FEMU_H	OK	10.2231	15.5883	0.608627	1.027	0.003	0.0367702	yes	1.52481
ENSGALG00000003283	ENSGALG00000003283	COMP	28:3556436-3571233	FEMU_L	FEMU_H	OK	167.781	399.889	1.25302	1.82216	5e-05	0.00162779	yes	2.3834
ENSGALG00000003303	ENSGALG00000003303	IDH3A	10:3278741-3288427	FEMU_L	FEMU_H	OK	111.043	81.4652	-0.446869	-0.919346	0.0028	0.0351143	yes	-1.36308
ENSGALG00000003313	ENSGALG00000003313	-	23:5099030-5102427	FEMU_L	FEMU_H	OK	3.2656	4.82702	0.563787	0.932937	0.00445	0.0484764	yes	1.47814
ENSGALG00000003319	ENSGALG00000003319	ADAP2	18:6613732-6620252	FEMU_L	FEMU_H	OK	2.5285	4.53961	0.844284	1.17798	0.0007	0.0128281	yes	1.79537
ENSGALG00000003320	ENSGALG00000003320	C9orf174	17:6838601-6854018	FEMU_L	FEMU_H	OK	14.8225	9.61867	-0.623877	-1.17602	0.00015	0.00397273	yes	-1.54101
ENSGALG00000003324	ENSGALG00000003324	PRRX1	8:4818201-4849737	FEMU_L	FEMU_H	OK	4.85317	8.03933	0.728147	1.1698	0.0012	0.0191226	yes	1.65651
ENSGALG00000003334	ENSGALG00000003334	METTL11B	8:4947463-4964307	FEMU_L	FEMU_H	OK	24.3468	13.6843	-0.831208	-1.63122	5e-05	0.00162779	yes	-1.77917
ENSGALG00000003375	ENSGALG00000003375	FOXP4	26:4891506-4916817	FEMU_L	FEMU_H	OK	2.05663	3.70695	0.84995	1.23938	0.0003	0.00664444	yes	1.80244
ENSGALG00000003377	ENSGALG00000003377	SIMC1	13:9752005-9757146	FEMU_L	FEMU_H	OK	22.4278	16.2278	-0.466815	-0.997296	0.00245	0.0317773	yes	-1.38205
ENSGALG00000003389	ENSGALG00000003389	GILT	28:3759500-3762347	FEMU_L	FEMU_H	OK	25.5716	42.8013	0.743111	1.6881	5e-05	0.00162779	yes	1.67378
ENSGALG00000003433	ENSGALG00000003433	-	11:2943081-2953938	FEMU_L	FEMU_H	OK	1.66177	2.92687	0.816639	1.31252	5e-05	0.00162779	yes	1.7613
ENSGALG00000003437	ENSGALG00000003437	ADAM8	6:8867265-8879479	FEMU_L	FEMU_H	OK	1.23035	4.14469	1.7522	2.24358	5e-05	0.00162779	yes	3.36872
ENSGALG00000003457	ENSGALG00000003457	CNP	27:4733937-4738865	FEMU_L	FEMU_H	OK	13.0371	20.9419	0.683774	1.46507	5e-05	0.00162779	yes	1.60634
ENSGALG00000003465	ENSGALG00000003465	PVALB	14:1039016-1043904	FEMU_L	FEMU_H	OK	47.9869	81.9789	0.772611	1.13958	0.00265	0.0337548	yes	1.70836
ENSGALG00000003475	ENSGALG00000003475	ACL	27:4701711-4720355	FEMU_L	FEMU_H	OK	6.28302	8.4529	0.427987	0.881986	0.0045	0.0488338	yes	1.34536
ENSGALG00000003516	ENSGALG00000003516	TCIRG1	5:202207-207881	FEMU_L	FEMU_H	OK	5.35807	8.59038	0.681007	1.34063	5e-05	0.00162779	yes	1.60326
ENSGALG00000003527	ENSGALG00000003527	ARRDC2	28:3810196-3816386	FEMU_L	FEMU_H	OK	26.9754	11.3531	-1.24856	-2.23631	5e-05	0.00162779	yes	-2.37604
ENSGALG00000003546	ENSGALG00000003546	FMOD	26:5167692-5174255	FEMU_L	FEMU_H	OK	16.9244	9.0241	-0.907249	-1.72258	5e-05	0.00162779	yes	-1.87547
ENSGALG00000003567	ENSGALG00000003567	FNDC5	23:5229741-5235821	FEMU_L	FEMU_H	OK	15.697	29.0345	0.887279	1.56946	5e-05	0.00162779	yes	1.84968
ENSGALG00000003570	ENSGALG00000003570	PURH	7:4312645-4330369	FEMU_L	FEMU_H	OK	37.368	49.9655	0.41913	0.91727	0.0042	0.0466475	yes	1.33712
ENSGALG00000003577	ENSGALG00000003577	RNF19B	23:5250325-5259999	FEMU_L	FEMU_H	OK	2.15263	3.61374	0.747391	1.1349	0.0006	0.0114383	yes	1.67875
ENSGALG00000003578	ENSGALG00000003578	FN1	7:4333467-4382817	FEMU_L	FEMU_H	OK	132.516	235.245	0.828001	0.931211	0.00225	0.0301113	yes	1.77522
ENSGALG00000003584	ENSGALG00000003584	KPNA2	18:6953317-6958961	FEMU_L	FEMU_H	OK	6.42339	9.99357	0.637665	1.2445	0.0001	0.00286196	yes	1.55581
ENSGALG00000003594	ENSGALG00000003594	CHANK1	22:2614340-2660633	FEMU_L	FEMU_H	OK	8.08677	5.89006	-0.457281	-0.895178	0.00245	0.0317773	yes	-1.37295
ENSGALG00000003678	ENSGALG00000003678	GLUL	8:5614756-5623685	FEMU_L	FEMU_H	OK	60.8896	39.1918	-0.635642	-1.28516	0.0001	0.00286196	yes	-1.55363
ENSGALG00000003732	ENSGALG00000003732	UCK1	17:6234768-6238321	FEMU_L	FEMU_H	OK	17.832	26.5305	0.573187	1.22889	0.00015	0.00397273	yes	1.48781
ENSGALG00000003745	ENSGALG00000003745	NECAP2	21:4385802-4391455	FEMU_L	FEMU_H	OK	8.75744	12.3721	0.49851	1.02632	0.0014	0.0215539	yes	1.41275
ENSGALG00000003770	ENSGALG00000003770	ANXA2	10:4583466-4605541	FEMU_L	FEMU_H	OK	279.213	565.053	1.01702	1.79436	5e-05	0.00162779	yes	2.02373
ENSGALG00000003792	ENSGALG00000003792	FYB	Z:12129417-12192609	FEMU_L	FEMU_H	OK	3.69057	5.82047	0.65729	1.20699	5e-05	0.00162779	yes	1.57712
ENSGALG00000003816	ENSGALG00000003816	NT5C1A	23:5450091-5456561	FEMU_L	FEMU_H	OK	50.7579	34.5211	-0.556155	-1.19513	0.00035	0.00746098	yes	-1.47035
ENSGALG00000003835	ENSGALG00000003835	ATP2A2	15:5297890-5339287	FEMU_L	FEMU_H	OK	16.2909	22.6399	0.4748	0.929075	0.00275	0.0347172	yes	1.38973
ENSGALG00000003893	ENSGALG00000003893	XPR1	8:5813032-5888825	FEMU_L	FEMU_H	OK	54.8194	39.7515	-0.463677	-1.00365	0.00145	0.0220843	yes	-1.37905
ENSGALG00000003912	ENSGALG00000003912	CAP1	23:5502014-5513740	FEMU_L	FEMU_H	OK	25.4456	36.6432	0.526128	1.14803	0.0004	0.00827832	yes	1.44006
ENSGALG00000003916	ENSGALG00000003916	SIAH1	11:6797779-6861736	FEMU_L	FEMU_H	OK	46.9408	30.2391	-0.634428	-1.20555	5e-05	0.00162779	yes	-1.55232
ENSGALG00000003933	ENSGALG00000003933	QSOX1	8:5967830-5973714	FEMU_L	FEMU_H	OK	7.05239	9.95618	0.49748	0.988118	0.00205	0.0281987	yes	1.41175
ENSGALG00000003965	ENSGALG00000003965	DBX1	5:2045882-2049582	FEMU_L	FEMU_H	OK	10.7321	17.4449	0.700874	1.42774	5e-05	0.00162779	yes	1.62549
ENSGALG00000003994	ENSGALG00000003994	ASB18	7:5106114-5120043	FEMU_L	FEMU_H	OK	0.4629	1.19345	1.36636	1.1346	0.001	0.0167581	yes	2.57819
ENSGALG00000004038	ENSGALG00000004038	TM2D3	10:5735056-5743901	FEMU_L	FEMU_H	OK	15.4557	11.4429	-0.43369	-0.923431	0.00415	0.0461825	yes	-1.35068
ENSGALG00000004044	ENSGALG00000004044	CSRP3	5:1699236-1709220	FEMU_L	FEMU_H	OK	15.4816	61.8268	1.99768	3.18149	5e-05	0.00162779	yes	3.99357
ENSGALG00000004068	ENSGALG00000004068	FAM114A2	13:11594585-11604737	FEMU_L	FEMU_H	OK	23.6788	17.5723	-0.430294	-0.936206	0.00235	0.0310835	yes	-1.34751
ENSGALG00000004150	ENSGALG00000004150	MYO1E	10:6234432-6311306	FEMU_L	FEMU_H	OK	2.90326	4.73049	0.704318	1.1983	5e-05	0.00162779	yes	1.62937
ENSGALG00000004155	ENSGALG00000004155	MYOM3	23:5584603-5609627	FEMU_L	FEMU_H	OK	8.34623	12.8705	0.624872	0.893318	0.00405	0.0455605	yes	1.54207
ENSGALG00000004162	ENSGALG00000004162	SLC16A6	18:8080241-8086435	FEMU_L	FEMU_H	OK	2.71959	5.38713	0.986126	1.50082	5e-05	0.00162779	yes	1.98086
ENSGALG00000004167	ENSGALG00000004167	SRGN	6:10403301-10408400	FEMU_L	FEMU_H	OK	8.66106	14.2299	0.71631	1.30785	0.0041	0.0458506	yes	1.64297
ENSGALG00000004181	ENSGALG00000004181	GAA	14:2583592-2593176	FEMU_L	FEMU_H	OK	28.2432	20.14	-0.487837	-1.07127	0.00075	0.0135477	yes	-1.40234
ENSGALG00000004209	ENSGALG00000004209	ELFN1	14:2736009-2738694	FEMU_L	FEMU_H	OK	1.19247	1.99881	0.745187	0.936865	0.00295	0.0363141	yes	1.67619
ENSGALG00000004223	ENSGALG00000004223	GGA.13329	5:1614561-1615780	FEMU_L	FEMU_H	OK	1214.36	782.378	-0.63426	-2.50822	0.0001	0.00286196	yes	-1.55214
ENSGALG00000004333	ENSGALG00000004333	ABCA5	18:8232455-8254284	FEMU_L	FEMU_H	OK	7.47885	5.10019	-0.552265	-1.13694	0.0002	0.00496157	yes	-1.46639
ENSGALG00000004340	ENSGALG00000004340	OCSTAMP	20:5883366-5893265	FEMU_L	FEMU_H	OK	0.533616	1.83604	1.78272	1.44497	5e-05	0.00162779	yes	3.44074
ENSGALG00000004343	ENSGALG00000004343	HPD	15:5682529-5686156	FEMU_L	FEMU_H	OK	3.21116	5.5369	0.785986	1.17682	0.0003	0.00664444	yes	1.72427
ENSGALG00000004370	ENSGALG00000004370	MAP2K6	18:8260525-8295962	FEMU_L	FEMU_H	OK	19.5255	12.52	-0.641126	-1.32348	0.0001	0.00286196	yes	-1.55955
ENSGALG00000004386	ENSGALG00000004386	SOX9	18:9067762-9073622	FEMU_L	FEMU_H	OK	0.83641	1.33986	0.679803	0.939842	0.00295	0.0363141	yes	1.60192
ENSGALG00000004393	ENSGALG00000004393	-	5:1399849-1415304	FEMU_L	FEMU_H	OK	5.85069	9.667	0.724462	1.16413	0.0003	0.00664444	yes	1.65228
ENSGALG00000004398	ENSGALG00000004398	CARD11	14:3426897-3466182	FEMU_L	FEMU_H	OK	2.50236	3.72086	0.572348	1.01289	0.0004	0.00827832	yes	1.48694
ENSGALG00000004414	ENSGALG00000004414	LUZP2	5:1107501-1274845	FEMU_L	FEMU_H	OK	1.47709	2.88511	0.965873	0.989263	0.0012	0.0191226	yes	1.95325
ENSGALG00000004419	ENSGALG00000004419	TNFRSF1B	21:5451977-5465671	FEMU_L	FEMU_H	OK	4.42766	7.24913	0.711263	1.37156	5e-05	0.00162779	yes	1.63724
ENSGALG00000004420	ENSGALG00000004420	SDK1	14:3522006-3875659	FEMU_L	FEMU_H	OK	6.7954	2.26079	-1.58773	-2.92135	5e-05	0.00162779	yes	-3.00576
ENSGALG00000004464	ENSGALG00000004464	SDK2	18:9295297-9337253	FEMU_L	FEMU_H	OK	0.994188	1.47648	0.57057	0.888676	0.00245	0.0317773	yes	1.48511
ENSGALG00000004477	ENSGALG00000004477	NCOR2	19:6464905-6519844	FEMU_L	FEMU_H	OK	20.5408	14.1877	-0.533857	-1.0308	0.00045	0.00913018	yes	-1.44779
ENSGALG00000004489	ENSGALG00000004489	-	11:7909894-7932145	FEMU_L	FEMU_H	OK	10.0169	6.95472	-0.526369	-0.997973	0.00435	0.0476612	yes	-1.4403
ENSGALG00000004501	ENSGALG00000004501	-	5:961362-962999	FEMU_L	FEMU_H	OK	1.28062	5.76756	2.17112	2.69691	5e-05	0.00162779	yes	4.50373
ENSGALG00000004519	ENSGALG00000004519	TRPV2	19:6592914-6602620	FEMU_L	FEMU_H	OK	11.0134	15.8746	0.527457	1.08131	0.0003	0.00664444	yes	1.44139
ENSGALG00000004553	ENSGALG00000004553	ASCC1	6:11114346-11184726	FEMU_L	FEMU_H	OK	5.35306	7.88543	0.558825	1.07	0.00055	0.010664	yes	1.47307
ENSGALG00000004574	ENSGALG00000004574	NPPA	21:5577061-5579681	FEMU_L	FEMU_H	OK	0.308447	1.96775	2.67345	1.78979	0.0002	0.00496157	yes	6.37953
ENSGALG00000004585	ENSGALG00000004585	SLC29A3	6:11363558-11370875	FEMU_L	FEMU_H	OK	1.61857	2.58166	0.673579	0.967745	0.0027	0.0343148	yes	1.59502
ENSGALG00000004613	ENSGALG00000004613	P2RX5	19:6626226-6640365	FEMU_L	FEMU_H	OK	12.432	20.8825	0.748234	1.01071	0.0015	0.0225735	yes	1.67974
ENSGALG00000004614	ENSGALG00000004614	NPL	8:7411850-7421087	FEMU_L	FEMU_H	OK	10.9659	16.1975	0.562752	1.13929	0.00065	0.0122476	yes	1.47708
ENSGALG00000004618	ENSGALG00000004618	TAX1BP3	19:6641420-6644023	FEMU_L	FEMU_H	OK	26.6023	37.3438	0.489316	1.09161	0.0007	0.0128281	yes	1.40378
ENSGALG00000004621	ENSGALG00000004621	PREX1	20:6529945-6608286	FEMU_L	FEMU_H	OK	3.45871	4.76945	0.463588	0.911246	0.002	0.027746	yes	1.37897
ENSGALG00000004624	ENSGALG00000004624	MYO5A	10:8240551-8332115	FEMU_L	FEMU_H	OK	1.68395	2.34396	0.477105	0.850481	0.00435	0.0476612	yes	1.39195
ENSGALG00000004638	ENSGALG00000004638	HEPH	4:277476-299260	FEMU_L	FEMU_H	OK	10.7862	18.7259	0.795849	1.45687	5e-05	0.00162779	yes	1.7361
ENSGALG00000004661	ENSGALG00000004661	SHISA5	12:3242718-3253873	FEMU_L	FEMU_H	OK	15.747	24.3112	0.626548	1.37982	5e-05	0.00162779	yes	1.54387
ENSGALG00000004665	ENSGALG00000004665	KPNA7	14:4305857-4312114	FEMU_L	FEMU_H	OK	3.08165	10.9809	1.83322	2.26065	5e-05	0.00162779	yes	3.56331
ENSGALG00000004693	ENSGALG00000004693	ARPC1A	14:4343596-4358663	FEMU_L	FEMU_H	OK	72.9922	107.995	0.565146	1.23372	0.00035	0.00746098	yes	1.47954
ENSGALG00000004700	ENSGALG00000004700	NCF2	8:7594477-7602233	FEMU_L	FEMU_H	OK	1.04816	2.96551	1.50042	1.65472	5e-05	0.00162779	yes	2.82925
ENSGALG00000004709	ENSGALG00000004709	MSN	4:126217-163200	FEMU_L	FEMU_H	OK	39.0691	53.7006	0.458909	1.01781	0.0015	0.0225735	yes	1.3745
ENSGALG00000004721	ENSGALG00000004721	KCNJ12	14:4438734-4439760	FEMU_L	FEMU_H	OK	7.98496	3.91393	-1.02867	-1.55809	0.00015	0.00397273	yes	-2.04014
ENSGALG00000004730	ENSGALG00000004730	CLIC2	4:1801656-1806508	FEMU_L	FEMU_H	OK	23.8919	35.3256	0.564191	1.24354	0.0002	0.00496157	yes	1.47856
ENSGALG00000004771	ENSGALG00000004771	C1QB	21:6058691-6063086	FEMU_L	FEMU_H	OK	21.1734	35.4607	0.743968	1.68334	5e-05	0.00162779	yes	1.67478
ENSGALG00000004792	ENSGALG00000004792	PLCB2	5:665317-702105	FEMU_L	FEMU_H	OK	2.44509	3.42606	0.486663	0.869506	0.0041	0.0458506	yes	1.4012
ENSGALG00000004801	ENSGALG00000004801	PHKA1	4:1841835-1857989	FEMU_L	FEMU_H	OK	416.204	268.178	-0.634097	-0.908914	0.0032	0.0383123	yes	-1.55197
ENSGALG00000004833	ENSGALG00000004833	LEPRE1	21:6364516-6370549	FEMU_L	FEMU_H	OK	10.9273	15.067	0.463456	0.988464	0.0024	0.0313795	yes	1.37884
ENSGALG00000004869	ENSGALG00000004869	ISCU	15:6514990-6518217	FEMU_L	FEMU_H	OK	96.3795	72.1114	-0.418498	-0.923419	0.0043	0.0474797	yes	-1.33654
ENSGALG00000004873	ENSGALG00000004873	PHACTR3	20:7082080-7177518	FEMU_L	FEMU_H	OK	0.612172	1.1965	0.966809	1.01665	0.00165	0.0242841	yes	1.95451
ENSGALG00000004901	ENSGALG00000004901	CORO1C	15:6530371-6560293	FEMU_L	FEMU_H	OK	29.2945	43.7357	0.57818	1.18002	5e-05	0.00162779	yes	1.49296
ENSGALG00000004958	ENSGALG00000004958	BTK	4:2006951-2017876	FEMU_L	FEMU_H	OK	3.95069	6.50888	0.720303	1.28145	0.0001	0.00286196	yes	1.64753
ENSGALG00000004978	ENSGALG00000004978	ALKBH5	14:5030593-5045572	FEMU_L	FEMU_H	OK	104.873	68.539	-0.613651	-1.1697	0.00035	0.00746098	yes	-1.53013
ENSGALG00000005094	ENSGALG00000005094	GRAP	14:5158278-5162171	FEMU_L	FEMU_H	OK	3.11216	5.51519	0.825493	1.10387	0.0043	0.0474797	yes	1.77214
ENSGALG00000005095	ENSGALG00000005095	SLC25A25	17:4797149-4819726	FEMU_L	FEMU_H	OK	14.5074	10.2201	-0.505378	-0.931408	0.0041	0.0458506	yes	-1.4195
ENSGALG00000005116	ENSGALG00000005116	PRG4	8:9975768-9981576	FEMU_L	FEMU_H	OK	1.08027	4.25182	1.97669	2.17885	5e-05	0.00162779	yes	3.93589
ENSGALG00000005120	ENSGALG00000005120	FBLN2	12:5783473-5867616	FEMU_L	FEMU_H	OK	26.254	35.9618	0.453929	0.929096	0.00235	0.0310835	yes	1.36977
ENSGALG00000005135	ENSGALG00000005135	SERPINE2	9:7800340-7823704	FEMU_L	FEMU_H	OK	47.3248	70.8946	0.583081	1.14478	0.0001	0.00286196	yes	1.49805
ENSGALG00000005140	ENSGALG00000005140	RRAD	11:10672969-10676978	FEMU_L	FEMU_H	OK	34.8335	66.7786	0.93891	1.68508	5e-05	0.00162779	yes	1.91708
ENSGALG00000005160	ENSGALG00000005160	VMP1	19:7310471-7366450	FEMU_L	FEMU_H	OK	16.4977	24.939	0.596138	1.27114	0.0001	0.00286196	yes	1.51166
ENSGALG00000005209	ENSGALG00000005209	AQP1	2:1094832-1112902	FEMU_L	FEMU_H	OK	15.4466	30.2798	0.971069	1.64517	5e-05	0.00162779	yes	1.96029
ENSGALG00000005257	ENSGALG00000005257	VCAM1	8:10818882-10826594	FEMU_L	FEMU_H	OK	13.2792	18.9383	0.512144	1.10688	0.0005	0.00993182	yes	1.42617
ENSGALG00000005284	ENSGALG00000005284	LRRC39	8:10868845-10883493	FEMU_L	FEMU_H	OK	54.293	35.9297	-0.59559	-1.18092	0.00105	0.0173403	yes	-1.51109
ENSGALG00000005292	ENSGALG00000005292	KBTBD5	2:1999757-2009597	FEMU_L	FEMU_H	OK	110.351	160.546	0.540889	0.962884	0.00135	0.0209545	yes	1.45487
ENSGALG00000005299	ENSGALG00000005299	ANXA7	6:15752204-15762949	FEMU_L	FEMU_H	OK	17.9116	34.0634	0.927327	1.96604	5e-05	0.00162779	yes	1.90175
ENSGALG00000005309	ENSGALG00000005309	TKT	12:6937216-6960127	FEMU_L	FEMU_H	OK	8.00697	12.416	0.632875	1.26528	5e-05	0.00162779	yes	1.55065
ENSGALG00000005321	ENSGALG00000005321	LAMA5	20:8180139-8223607	FEMU_L	FEMU_H	OK	4.69182	6.92717	0.562119	1.13148	0.0003	0.00664444	yes	1.47644
ENSGALG00000005346	ENSGALG00000005346	PPIC	Z:81178146-81184188	FEMU_L	FEMU_H	OK	20.329	27.4944	0.435594	0.977599	0.00265	0.0337548	yes	1.35247
ENSGALG00000005347	ENSGALG00000005347	ADAMTS18	11:13255161-13323250	FEMU_L	FEMU_H	OK	1.555	2.83145	0.864624	1.29634	5e-05	0.00162779	yes	1.82087
ENSGALG00000005350	ENSGALG00000005350	USP32	19:8022790-8082431	FEMU_L	FEMU_H	OK	12.0283	8.17549	-0.557059	-1.11298	0.00035	0.00746098	yes	-1.47127
ENSGALG00000005422	ENSGALG00000005422	PDLIM1	6:16000512-16037097	FEMU_L	FEMU_H	OK	14.4915	23.636	0.705773	1.51631	5e-05	0.00162779	yes	1.63102
ENSGALG00000005423	ENSGALG00000005423	GRHPR	Z:81471947-81477206	FEMU_L	FEMU_H	OK	24.4591	16.1315	-0.600488	-1.30243	5e-05	0.00162779	yes	-1.51623
ENSGALG00000005448	ENSGALG00000005448	MYL3	2:3420142-3455225	FEMU_L	FEMU_H	OK	0.97836	5.25705	2.42582	1.81651	0.00055	0.010664	yes	5.37334
ENSGALG00000005492	ENSGALG00000005492	NBEAL2	2:3841474-3864815	FEMU_L	FEMU_H	OK	2.80166	4.02479	0.522634	1.04483	0.0007	0.0128281	yes	1.43658
ENSGALG00000005493	ENSGALG00000005493	ITGB1BP2	4:2236497-2242236	FEMU_L	FEMU_H	OK	94.854	67.015	-0.501226	-1.12971	0.00075	0.0135477	yes	-1.41542
ENSGALG00000005505	ENSGALG00000005505	PIK3CB	9:5092107-5175814	FEMU_L	FEMU_H	OK	2.68637	4.46834	0.734079	1.31059	5e-05	0.00162779	yes	1.66334
ENSGALG00000005511	ENSGALG00000005511	VAMP2	9:5043818-5087998	FEMU_L	FEMU_H	OK	1.96863	4.97669	1.33799	1.83505	5e-05	0.00162779	yes	2.52799
ENSGALG00000005512	ENSGALG00000005512	-	15:6968227-6991911	FEMU_L	FEMU_H	OK	18.0652	36.9633	1.03288	1.84768	5e-05	0.00162779	yes	2.0461
ENSGALG00000005547	ENSGALG00000005547	PIK3AP1	6:16273209-16314303	FEMU_L	FEMU_H	OK	3.12595	4.53169	0.535755	0.924993	0.00275	0.0347172	yes	1.4497
ENSGALG00000005572	ENSGALG00000005572	NOXO1	14:6147028-6151014	FEMU_L	FEMU_H	OK	2.95931	7.04301	1.25093	1.97316	5e-05	0.00162779	yes	2.37995
ENSGALG00000005603	ENSGALG00000005603	NACAD	2:4003121-4008985	FEMU_L	FEMU_H	OK	0.733868	1.66898	1.18537	1.50463	5e-05	0.00162779	yes	2.27422
ENSGALG00000005638	ENSGALG00000005638	IL2RG	4:2367918-2370689	FEMU_L	FEMU_H	OK	13.9412	26.0003	0.899175	1.92412	5e-05	0.00162779	yes	1.865
ENSGALG00000005644	ENSGALG00000005644	MYO1G	2:4038248-4047178	FEMU_L	FEMU_H	OK	2.27598	3.61328	0.666825	1.1335	0.00035	0.00746098	yes	1.58758
ENSGALG00000005645	ENSGALG00000005645	RNF141	5:8344526-8355772	FEMU_L	FEMU_H	OK	29.6882	22.28	-0.414138	-0.91596	0.00285	0.0354674	yes	-1.3325
ENSGALG00000005675	ENSGALG00000005675	PTTG1IP	9:4651629-4664803	FEMU_L	FEMU_H	OK	11.4844	15.8576	0.465492	0.98495	0.00385	0.0439194	yes	1.38079
ENSGALG00000005678	ENSGALG00000005678	FLNB	12:8851101-8917084	FEMU_L	FEMU_H	OK	12.3315	16.9606	0.459837	0.955445	0.0013	0.0203172	yes	1.37539
ENSGALG00000005687	ENSGALG00000005687	CUEDC2	6:16530016-16544531	FEMU_L	FEMU_H	OK	8.11353	5.70917	-0.507049	-0.987651	0.00135	0.0209545	yes	-1.42114
ENSGALG00000005698	ENSGALG00000005698	HIF1AN	6:16960304-16971331	FEMU_L	FEMU_H	OK	57.1385	42.5359	-0.425782	-0.871101	0.0036	0.0420382	yes	-1.3433
ENSGALG00000005725	ENSGALG00000005725	CSF1R	13:12594406-12611465	FEMU_L	FEMU_H	OK	30.8981	42.2847	0.45262	0.949925	0.0024	0.0313795	yes	1.36852
ENSGALG00000005727	ENSGALG00000005727	-	4:2408018-2413262	FEMU_L	FEMU_H	OK	3.44163	5.07073	0.559101	1.03621	0.001	0.0167581	yes	1.47335
ENSGALG00000005779	ENSGALG00000005779	-	11:17241182-17257232	FEMU_L	FEMU_H	OK	12.649	8.62158	-0.552999	-1.11028	0.0008	0.0142025	yes	-1.46713
ENSGALG00000005791	ENSGALG00000005791	JPH3	11:17334738-17375214	FEMU_L	FEMU_H	OK	36.7734	20.256	-0.860316	-1.79187	5e-05	0.00162779	yes	-1.81544
ENSGALG00000005806	ENSGALG00000005806	KIF24	Z:7442278-7470979	FEMU_L	FEMU_H	OK	1.9561	3.89321	0.992982	1.42919	5e-05	0.00162779	yes	1.99029
ENSGALG00000005820	ENSGALG00000005820	RNF130	13:12716333-12748476	FEMU_L	FEMU_H	OK	18.8335	26.2473	0.47887	1.08421	0.0009	0.0154235	yes	1.39365
ENSGALG00000005845	ENSGALG00000005845	SLC7A5	11:17424759-17461135	FEMU_L	FEMU_H	OK	61.603	44.7567	-0.460897	-1.02573	0.00225	0.0301113	yes	-1.3764
ENSGALG00000005857	ENSGALG00000005857	ALOX5	6:17175763-17201028	FEMU_L	FEMU_H	OK	1.444	2.38654	0.724855	1.23586	0.0001	0.00286196	yes	1.65273
ENSGALG00000005901	ENSGALG00000005901	PCMTD2	20:9427465-9439628	FEMU_L	FEMU_H	OK	56.4255	34.8062	-0.697002	-1.41639	5e-05	0.00162779	yes	-1.62113
ENSGALG00000005919	ENSGALG00000005919	-	15:7941376-7942976	FEMU_L	FEMU_H	OK	23.3295	44.0674	0.917554	1.71001	0.00205	0.0281987	yes	1.88891
ENSGALG00000005930	ENSGALG00000005930	PLS3	4:2928841-2973294	FEMU_L	FEMU_H	OK	33.3985	45.2481	0.438072	0.878385	0.003	0.0367702	yes	1.35479
ENSGALG00000005937	ENSGALG00000005937	-	15:7943713-7944303	FEMU_L	FEMU_H	OK	15.7988	38.2071	1.27403	2.61283	5e-05	0.00162779	yes	2.41836
ENSGALG00000005941	ENSGALG00000005941	-	15:7947398-7952334	FEMU_L	FEMU_H	OK	2.93868	7.12758	1.27824	1.59972	5e-05	0.00162779	yes	2.42543
ENSGALG00000005945	ENSGALG00000005945	CANX	13:12858023-12874898	FEMU_L	FEMU_H	OK	40.725	59.0582	0.536222	1.12048	0.0003	0.00664444	yes	1.45017
ENSGALG00000005958	ENSGALG00000005958	TRIM66	5:9179363-9220087	FEMU_L	FEMU_H	OK	0.300458	0.703121	1.22661	1.19591	0.00025	0.0058567	yes	2.34016
ENSGALG00000005966	ENSGALG00000005966	SEC61A1	12:9527459-9536843	FEMU_L	FEMU_H	OK	8.72294	12.2502	0.489924	1.0215	0.002	0.027746	yes	1.40437
ENSGALG00000005996	ENSGALG00000005996	FSD2	10:10566515-10583094	FEMU_L	FEMU_H	OK	64.2503	43.6003	-0.559367	-1.15516	0.00025	0.0058567	yes	-1.47362
ENSGALG00000006008	ENSGALG00000006008	HOMER2	10:10611346-10640515	FEMU_L	FEMU_H	OK	15.8137	25.2805	0.676848	1.44313	0.00015	0.00397273	yes	1.59864
ENSGALG00000006034	ENSGALG00000006034	PITPNM3	19:9835174-9878165	FEMU_L	FEMU_H	OK	6.96754	5.05228	-0.463714	-0.949573	0.00235	0.0310835	yes	-1.37909
ENSGALG00000006062	ENSGALG00000006062	ZBTB46	20:9931688-9954256	FEMU_L	FEMU_H	OK	26.6939	19.2933	-0.468412	-1.04114	0.00105	0.0173403	yes	-1.38359
ENSGALG00000006120	ENSGALG00000006120	PKD2L2	13:13728685-13739566	FEMU_L	FEMU_H	OK	22.491	34.2146	0.605261	1.22563	0.00015	0.00397273	yes	1.52125
ENSGALG00000006132	ENSGALG00000006132	MOSPD1	4:4077087-4091276	FEMU_L	FEMU_H	OK	90.4682	64.2034	-0.49476	-1.02033	0.0015	0.0225735	yes	-1.40909
ENSGALG00000006149	ENSGALG00000006149	C10ORF83	6:21858640-21861113	FEMU_L	FEMU_H	OK	16.3436	24.3785	0.576883	1.27549	0.0001	0.00286196	yes	1.49162
ENSGALG00000006152	ENSGALG00000006152	SIRPA	20:10135194-10138155	FEMU_L	FEMU_H	OK	2.30891	4.4409	0.943636	1.3671	5e-05	0.00162779	yes	1.92337
ENSGALG00000006165	ENSGALG00000006165	WDFY4	6:17984756-18098872	FEMU_L	FEMU_H	OK	1.208	2.08931	0.790405	1.38968	5e-05	0.00162779	yes	1.72956
ENSGALG00000006169	ENSGALG00000006169	LIMA1	LGE22C19W28_E50C23:245372-265576	FEMU_L	FEMU_H	OK	12.6165	18.7686	0.573011	1.14668	5e-05	0.00162779	yes	1.48763
ENSGALG00000006171	ENSGALG00000006171	-	AADN03010873.1:3380-8631	FEMU_L	FEMU_H	OK	8.80548	15.3038	0.797418	1.2897	0.0038	0.0435238	yes	1.73799
ENSGALG00000006190	ENSGALG00000006190	FHL1	4:4206226-4209911	FEMU_L	FEMU_H	OK	218.338	458.084	1.06905	1.73113	5e-05	0.00162779	yes	2.09805
ENSGALG00000006198	ENSGALG00000006198	LSS	7:6911104-6920391	FEMU_L	FEMU_H	OK	4.27341	7.05304	0.722859	1.29368	5e-05	0.00162779	yes	1.65045
ENSGALG00000006245	ENSGALG00000006245	KLF15	12:10614315-10626926	FEMU_L	FEMU_H	OK	24.519	16.411	-0.579241	-1.24576	5e-05	0.00162779	yes	-1.49406
ENSGALG00000006324	ENSGALG00000006324	PFKFB3	1:3450217-3478178	FEMU_L	FEMU_H	OK	35.0268	18.0443	-0.956918	-1.18025	0.00145	0.0220843	yes	-1.94116
ENSGALG00000006343	ENSGALG00000006343	ACTG2	6:18777068-18785435	FEMU_L	FEMU_H	OK	50.8746	67.3708	0.405178	0.920548	0.0046	0.0494467	yes	1.32425
ENSGALG00000006346	ENSGALG00000006346	JSC	13:14654458-14662648	FEMU_L	FEMU_H	OK	4.71969	14.3459	1.60387	2.68169	5e-05	0.00162779	yes	3.03958
ENSGALG00000006375	ENSGALG00000006375	TM4SF19	9:4249812-4251775	FEMU_L	FEMU_H	OK	1.16626	4.0747	1.8048	1.81278	5e-05	0.00162779	yes	3.49381
ENSGALG00000006378	ENSGALG00000006378	LIPA	6:18880136-18892422	FEMU_L	FEMU_H	OK	17.4427	25.7983	0.564647	1.22262	0.0002	0.00496157	yes	1.47903
ENSGALG00000006382	ENSGALG00000006382	PTPRJ	5:12238925-12267404	FEMU_L	FEMU_H	OK	1.83637	3.00288	0.709487	1.21722	5e-05	0.00162779	yes	1.63522
ENSGALG00000006402	ENSGALG00000006402	LRRC33	9:4185848-4189691	FEMU_L	FEMU_H	OK	1.39626	2.35895	0.75658	1.07994	0.0009	0.0154235	yes	1.68948
ENSGALG00000006422	ENSGALG00000006422	KLHL22	15:8282544-8297517	FEMU_L	FEMU_H	OK	24.7512	17.3777	-0.510265	-1.09503	0.0003	0.00664444	yes	-1.42431
ENSGALG00000006424	ENSGALG00000006424	PHF15	13:15085599-15133192	FEMU_L	FEMU_H	OK	10.4653	7.26925	-0.525732	-1.05765	0.0005	0.00993182	yes	-1.43966
ENSGALG00000006425	ENSGALG00000006425	SLC6A6	12:10950981-10995867	FEMU_L	FEMU_H	OK	11.9213	23.309	0.967352	1.96919	5e-05	0.00162779	yes	1.95525
ENSGALG00000006445	ENSGALG00000006445	ARNT2	10:11900895-11979084	FEMU_L	FEMU_H	OK	1.37085	1.94824	0.5071	0.871298	0.0041	0.0458506	yes	1.42119
ENSGALG00000006447	ENSGALG00000006447	PHLDA2	5:12527763-12529316	FEMU_L	FEMU_H	OK	7.92895	12.5376	0.661056	1.23099	0.0003	0.00664444	yes	1.58124
ENSGALG00000006453	ENSGALG00000006453	LTF	9:4096868-4107617	FEMU_L	FEMU_H	OK	21.0628	51.9482	1.30238	2.373	5e-05	0.00162779	yes	2.46635
ENSGALG00000006471	ENSGALG00000006471	SLCO2A1	9:4063858-4088360	FEMU_L	FEMU_H	OK	2.32899	3.56406	0.613815	0.897485	0.0036	0.0420382	yes	1.5303
ENSGALG00000006501	ENSGALG00000006501	GGT5	15:8357676-8374452	FEMU_L	FEMU_H	OK	9.54315	13.0685	0.453557	0.947862	0.0024	0.0313795	yes	1.36941
ENSGALG00000006503	ENSGALG00000006503	VDAC1	13:15352638-15367400	FEMU_L	FEMU_H	OK	310.66	219.849	-0.498823	-0.927754	0.00385	0.0439194	yes	-1.41306
ENSGALG00000006507	ENSGALG00000006507	CLMP	24:3026785-3066936	FEMU_L	FEMU_H	OK	6.04968	9.15464	0.597644	1.21459	0.00015	0.00397273	yes	1.51324
ENSGALG00000006522	ENSGALG00000006522	HCK	20:10451054-10456874	FEMU_L	FEMU_H	OK	0.407137	1.03895	1.35154	1.13005	0.00155	0.0231117	yes	2.55184
ENSGALG00000006555	ENSGALG00000006555	IGF2	5:13148582-13163279	FEMU_L	FEMU_H	OK	6.85783	11.3648	0.728751	1.37087	0.0001	0.00286196	yes	1.6572
ENSGALG00000006567	ENSGALG00000006567	UBASH3B	24:3136146-3154474	FEMU_L	FEMU_H	OK	5.98899	10.3844	0.794032	1.51724	5e-05	0.00162779	yes	1.73391
ENSGALG00000006624	ENSGALG00000006624	KY	9:3188055-3200730	FEMU_L	FEMU_H	OK	29.867	19.2444	-0.634117	-1.0822	0.00055	0.010664	yes	-1.55199
ENSGALG00000006647	ENSGALG00000006647	DUSP8	5:13542900-13564314	FEMU_L	FEMU_H	OK	14.9951	8.64312	-0.794865	-1.47847	5e-05	0.00162779	yes	-1.73492
ENSGALG00000006670	ENSGALG00000006670	PPP1R3C	6:19416646-19417606	FEMU_L	FEMU_H	OK	53.5402	24.3126	-1.13892	-2.00978	5e-05	0.00162779	yes	-2.20216
ENSGALG00000006680	ENSGALG00000006680	EHHADH	9:3054488-3077927	FEMU_L	FEMU_H	OK	5.41608	3.9568	-0.452915	-0.865651	0.00445	0.0484764	yes	-1.3688
ENSGALG00000006700	ENSGALG00000006700	C10ORF47	1:6073785-6075369	FEMU_L	FEMU_H	OK	4.98757	9.39633	0.91376	1.50778	5e-05	0.00162779	yes	1.88395
ENSGALG00000006704	ENSGALG00000006704	VPS8	9:2963832-3030421	FEMU_L	FEMU_H	OK	22.8463	17.2177	-0.408063	-0.875557	0.0046	0.0494467	yes	-1.3269
ENSGALG00000006705	ENSGALG00000006705	MYOF	6:19976862-20045126	FEMU_L	FEMU_H	OK	5.96834	8.01068	0.424594	0.884052	0.00375	0.0432563	yes	1.34219
ENSGALG00000006715	ENSGALG00000006715	OAF	24:3827577-3838515	FEMU_L	FEMU_H	OK	13.5628	23.0585	0.765648	1.6067	5e-05	0.00162779	yes	1.70013
ENSGALG00000006751	ENSGALG00000006751	gga-mir-1466	24:4169824-4172002	FEMU_L	FEMU_H	OK	58.0251	103.994	0.841751	1.5452	5e-05	0.00162779	yes	1.79222
ENSGALG00000006755	ENSGALG00000006755	USP2	24:4173243-4185291	FEMU_L	FEMU_H	OK	85.3981	58.9745	-0.534113	-0.990004	0.0007	0.0128281	yes	-1.44805
ENSGALG00000006756	ENSGALG00000006756	BPI	20:10686636-10694283	FEMU_L	FEMU_H	OK	28.4434	43.9972	0.629316	1.39952	5e-05	0.00162779	yes	1.54683
ENSGALG00000006775	ENSGALG00000006775	TGM2	20:10714656-10723053	FEMU_L	FEMU_H	OK	49.032	89.1992	0.863308	1.74464	5e-05	0.00162779	yes	1.8192
ENSGALG00000006783	ENSGALG00000006783	PLOD2	9:10968805-11018998	FEMU_L	FEMU_H	OK	19.2237	32.9263	0.776354	1.54105	5e-05	0.00162779	yes	1.7128
ENSGALG00000006876	ENSGALG00000006876	CTSA	20:10874293-10878191	FEMU_L	FEMU_H	OK	56.7597	80.625	0.50636	1.08095	0.0009	0.0154235	yes	1.42046
ENSGALG00000006880	ENSGALG00000006880	SLC38A10	18:9506259-9535287	FEMU_L	FEMU_H	OK	8.82625	12.7732	0.533249	1.12409	0.0002	0.00496157	yes	1.44718
ENSGALG00000006894	ENSGALG00000006894	PLTP	20:10878670-10881926	FEMU_L	FEMU_H	OK	12.2896	24.5604	0.998896	2.0144	5e-05	0.00162779	yes	1.99847
ENSGALG00000006897	ENSGALG00000006897	-	5:15411216-15475247	FEMU_L	FEMU_H	OK	2.40601	3.57725	0.572207	0.910198	0.00415	0.0461825	yes	1.4868
ENSGALG00000006904	ENSGALG00000006904	RNH1	5:15481412-15488239	FEMU_L	FEMU_H	OK	65.5047	97.5898	0.575133	1.25354	5e-05	0.00162779	yes	1.48981
ENSGALG00000006917	ENSGALG00000006917	CHKA	5:15504201-15524926	FEMU_L	FEMU_H	OK	11.1434	16.9272	0.603153	1.24401	0.0001	0.00286196	yes	1.51903
ENSGALG00000006930	ENSGALG00000006930	SLC12A5	20:10922029-10944646	FEMU_L	FEMU_H	OK	0.457554	0.989132	1.11222	1.17123	0.0004	0.00827832	yes	2.16178
ENSGALG00000006942	ENSGALG00000006942	PIK3IP1	15:9045928-9052604	FEMU_L	FEMU_H	OK	35.3467	26.2055	-0.431702	-0.924408	0.0037	0.04281	yes	-1.34882
ENSGALG00000006956	ENSGALG00000006956	ARIH2	12:11652997-11684571	FEMU_L	FEMU_H	OK	55.2478	37.7096	-0.550985	-0.952868	0.0013	0.0203172	yes	-1.46509
ENSGALG00000006992	ENSGALG00000006992	MMP9	20:10917367-10921453	FEMU_L	FEMU_H	OK	2.29043	8.93325	1.96356	2.79605	5e-05	0.00162779	yes	3.90023
ENSGALG00000007001	ENSGALG00000007001	TLR4	17:3566453-3571907	FEMU_L	FEMU_H	OK	3.74171	5.69291	0.605469	1.13543	0.00045	0.00913018	yes	1.52147
ENSGALG00000007005	ENSGALG00000007005	PPP1R2	9:12157986-12170689	FEMU_L	FEMU_H	OK	133.791	94.8172	-0.496761	-1.02092	0.0017	0.0248589	yes	-1.41104
ENSGALG00000007098	ENSGALG00000007098	KIF21A	1:15150169-15234468	FEMU_L	FEMU_H	OK	11.6048	6.83926	-0.762806	-1.54058	5e-05	0.00162779	yes	-1.69679
ENSGALG00000007113	ENSGALG00000007113	TNC	17:2640784-2707385	FEMU_L	FEMU_H	OK	27.9633	62.4582	1.15936	1.70908	5e-05	0.00162779	yes	2.23358
ENSGALG00000007119	ENSGALG00000007119	DAGLB	14:8799120-8809323	FEMU_L	FEMU_H	OK	17.5621	12.7758	-0.459051	-1.01082	0.00175	0.0252971	yes	-1.37464
ENSGALG00000007132	ENSGALG00000007132	ACOX2	12:11822674-11836270	FEMU_L	FEMU_H	OK	19.3074	13.774	-0.487209	-1.05201	0.00085	0.0148809	yes	-1.40173
ENSGALG00000007186	ENSGALG00000007186	C9orf91	17:2510800-2518312	FEMU_L	FEMU_H	OK	2.30939	4.81661	1.06051	1.41302	0.0001	0.00286196	yes	2.08567
ENSGALG00000007197	ENSGALG00000007197	-	AADN03010814.1:3079-4087	FEMU_L	FEMU_H	OK	33.5011	45.0115	0.426084	1.03892	0.00345	0.040705	yes	1.34358
ENSGALG00000007229	ENSGALG00000007229	PPP1R27	AADN03010811.1:4027-5725	FEMU_L	FEMU_H	OK	244.924	176.591	-0.471924	-1.27624	0.00105	0.0173403	yes	-1.38696
ENSGALG00000007233	ENSGALG00000007233	P4HB	18:10181307-10202043	FEMU_L	FEMU_H	OK	61.6997	81.9414	0.409328	0.848232	0.0045	0.0488338	yes	1.32807
ENSGALG00000007248	ENSGALG00000007248	-	10:17162418-17182557	FEMU_L	FEMU_H	OK	7.55654	10.7897	0.513853	0.980243	0.0026	0.0333046	yes	1.42786
ENSGALG00000007300	ENSGALG00000007300	PYCR2	18:10246615-10250302	FEMU_L	FEMU_H	OK	9.01897	14.6724	0.702072	1.46107	5e-05	0.00162779	yes	1.62684
ENSGALG00000007343	ENSGALG00000007343	FGF1	13:16717402-16731816	FEMU_L	FEMU_H	OK	6.14581	3.82712	-0.683344	-1.06927	0.0016	0.0236708	yes	-1.60586
ENSGALG00000007354	ENSGALG00000007354	CIT	15:9566083-9635653	FEMU_L	FEMU_H	OK	2.04701	3.07651	0.587775	0.992242	0.001	0.0167581	yes	1.50293
ENSGALG00000007364	ENSGALG00000007364	TOB	18:10354078-10355879	FEMU_L	FEMU_H	OK	186.651	117.568	-0.666847	-1.4118	5e-05	0.00162779	yes	-1.5876
ENSGALG00000007408	ENSGALG00000007408	MPP7	2:15410319-15499606	FEMU_L	FEMU_H	OK	6.45402	4.26277	-0.598407	-1.22095	0.00015	0.00397273	yes	-1.51404
ENSGALG00000007437	ENSGALG00000007437	DPP8	10:17518746-17539501	FEMU_L	FEMU_H	OK	29.84	22.3659	-0.415947	-0.881159	0.00325	0.0387476	yes	-1.33417
ENSGALG00000007485	ENSGALG00000007485	TFRC	9:14408399-14421691	FEMU_L	FEMU_H	OK	7.40282	10.4673	0.499743	0.997348	0.00115	0.0186395	yes	1.41396
ENSGALG00000007500	ENSGALG00000007500	DENND4A	10:17584575-17628407	FEMU_L	FEMU_H	OK	14.9341	10.2559	-0.542149	-1.13268	0.0001	0.00286196	yes	-1.45614
ENSGALG00000007511	ENSGALG00000007511	ITGB2	7:7175042-7186628	FEMU_L	FEMU_H	OK	11.862	22.4354	0.919427	1.868	5e-05	0.00162779	yes	1.89136
ENSGALG00000007533	ENSGALG00000007533	NPEPL1	20:11405821-11418211	FEMU_L	FEMU_H	OK	63.8255	45.296	-0.49475	-1.05171	0.00125	0.0197531	yes	-1.40908
ENSGALG00000007539	ENSGALG00000007539	ANKRD2	6:21863721-21866526	FEMU_L	FEMU_H	OK	11.9263	24.7348	1.0524	1.90062	5e-05	0.00162779	yes	2.07398
ENSGALG00000007552	ENSGALG00000007552	GLS	7:7354787-7407111	FEMU_L	FEMU_H	OK	112.373	65.8682	-0.770648	-1.51993	5e-05	0.00162779	yes	-1.70604
ENSGALG00000007594	ENSGALG00000007594	ASB12	4:11612706-11617276	FEMU_L	FEMU_H	OK	32.6432	21.7531	-0.585562	-1.21751	0.00015	0.00397273	yes	-1.50062
ENSGALG00000007713	ENSGALG00000007713	CD300A	18:10683849-10688333	FEMU_L	FEMU_H	OK	4.36669	7.05651	0.692413	0.93287	0.00395	0.0446566	yes	1.61598
ENSGALG00000007716	ENSGALG00000007716	-	24:5661175-5668655	FEMU_L	FEMU_H	OK	160.724	110.785	-0.536823	-1.21809	0.0005	0.00993182	yes	-1.45077
ENSGALG00000007728	ENSGALG00000007728	PRODH	15:10110678-10115553	FEMU_L	FEMU_H	OK	8.50869	13.7065	0.687854	1.3201	5e-05	0.00162779	yes	1.61089
ENSGALG00000007744	ENSGALG00000007744	CASS4	20:12336093-12351860	FEMU_L	FEMU_H	OK	1.96596	3.11383	0.663456	0.980888	0.0021	0.0287819	yes	1.58387
ENSGALG00000007758	ENSGALG00000007758	OSBP2	15:10698914-10762511	FEMU_L	FEMU_H	OK	16.9089	12.0116	-0.493358	-1.03704	0.00065	0.0122476	yes	-1.40772
ENSGALG00000007809	ENSGALG00000007809	TSHZ2	20:12972362-13104953	FEMU_L	FEMU_H	OK	1.83321	3.01109	0.715912	1.04649	0.0007	0.0128281	yes	1.64252
ENSGALG00000007837	ENSGALG00000007837	KAZALD1	6:22598416-22602875	FEMU_L	FEMU_H	OK	3.18038	5.49292	0.788374	1.38083	5e-05	0.00162779	yes	1.72713
ENSGALG00000007839	ENSGALG00000007839	NCAM1	24:5803420-5884198	FEMU_L	FEMU_H	OK	31.8924	49.6162	0.637596	1.02808	0.0008	0.0142025	yes	1.55573
ENSGALG00000007840	ENSGALG00000007840	-	15:10804519-10813425	FEMU_L	FEMU_H	OK	1.55828	2.85543	0.873752	1.02696	0.0039	0.0444006	yes	1.83242
ENSGALG00000007849	ENSGALG00000007849	CD44	5:18248883-18303314	FEMU_L	FEMU_H	OK	8.67915	12.9016	0.571924	1.16968	0.00025	0.0058567	yes	1.4865
ENSGALG00000007860	ENSGALG00000007860	KLHDC4	11:17380192-17407856	FEMU_L	FEMU_H	OK	41.8111	27.337	-0.61303	-1.31235	5e-05	0.00162779	yes	-1.52947
ENSGALG00000007871	ENSGALG00000007871	SLC1A2	5:18316562-18391081	FEMU_L	FEMU_H	OK	1.15674	2.06821	0.838324	0.900944	0.00355	0.0416255	yes	1.78797
ENSGALG00000007899	ENSGALG00000007899	CHRND	9:15076204-15079396	FEMU_L	FEMU_H	OK	29.7349	57.024	0.939414	2.02259	5e-05	0.00162779	yes	1.91775
ENSGALG00000007902	ENSGALG00000007902	ATP7A	4:12865314-12889632	FEMU_L	FEMU_H	OK	9.35466	7.04715	-0.408646	-0.868467	0.0046	0.0494467	yes	-1.32744
ENSGALG00000007906	ENSGALG00000007906	CHRNG	9:15080136-15084242	FEMU_L	FEMU_H	OK	28.338	55.9095	0.980353	1.94271	5e-05	0.00162779	yes	1.97295
ENSGALG00000007911	ENSGALG00000007911	CHL1	12:17219614-17297334	FEMU_L	FEMU_H	OK	0.451196	1.02044	1.17736	1.5143	5e-05	0.00162779	yes	2.26163
ENSGALG00000007914	ENSGALG00000007914	DNAJC1	2:17662536-17798689	FEMU_L	FEMU_H	OK	51.4262	38.0243	-0.435581	-0.978293	0.00195	0.0272186	yes	-1.35246
ENSGALG00000007931	ENSGALG00000007931	DLD	1:14666133-14679885	FEMU_L	FEMU_H	OK	86.6151	61.6476	-0.490573	-1.05608	0.0009	0.0154235	yes	-1.405
ENSGALG00000008058	ENSGALG00000008058	PAK3	4:13351167-13385438	FEMU_L	FEMU_H	OK	29.9853	22.0986	-0.440297	-0.94323	0.00225	0.0301113	yes	-1.35688
ENSGALG00000008118	ENSGALG00000008118	RFTN2	7:9753088-9778093	FEMU_L	FEMU_H	OK	8.81598	12.6675	0.522937	1.04712	0.00035	0.00746098	yes	1.43688
ENSGALG00000008127	ENSGALG00000008127	SPI1	5:22247549-22268506	FEMU_L	FEMU_H	OK	15.2686	27.3351	0.840187	1.81891	5e-05	0.00162779	yes	1.79028
ENSGALG00000008185	ENSGALG00000008185	AOX1	7:10696197-10732631	FEMU_L	FEMU_H	OK	22.8787	14.0565	-0.702762	-1.48271	5e-05	0.00162779	yes	-1.62762
ENSGALG00000008231	ENSGALG00000008231	PACSIN3	5:22468639-22488574	FEMU_L	FEMU_H	OK	213.421	295.251	0.468245	0.923482	0.0046	0.0494467	yes	1.38343
ENSGALG00000008257	ENSGALG00000008257	MERTK	3:3130274-3153422	FEMU_L	FEMU_H	OK	3.00194	4.49353	0.581952	1.12719	0.0002	0.00496157	yes	1.49687
ENSGALG00000008267	ENSGALG00000008267	IL5RA	12:18074352-18088566	FEMU_L	FEMU_H	OK	0.332441	1.35161	2.02351	1.33297	5e-05	0.00162779	yes	4.06572
ENSGALG00000008279	ENSGALG00000008279	LRRN1	12:18261477-18278207	FEMU_L	FEMU_H	OK	1.68759	0.814449	-1.05107	-1.28615	0.0003	0.00664444	yes	-2.07207
ENSGALG00000008292	ENSGALG00000008292	LRP4	5:22607036-22687521	FEMU_L	FEMU_H	OK	1.2927	2.18151	0.754943	1.3266	5e-05	0.00162779	yes	1.68756
ENSGALG00000008337	ENSGALG00000008337	SLC24A6	15:12584396-12587862	FEMU_L	FEMU_H	OK	4.41169	7.14679	0.695965	1.23581	0.0003	0.00664444	yes	1.61997
ENSGALG00000008340	ENSGALG00000008340	FES	10:19587024-19592804	FEMU_L	FEMU_H	OK	2.65042	4.95305	0.902099	1.52995	5e-05	0.00162779	yes	1.86878
ENSGALG00000008349	ENSGALG00000008349	LMCD1	12:19214896-19234835	FEMU_L	FEMU_H	OK	14.2788	22.274	0.641483	1.38973	0.0001	0.00286196	yes	1.55993
ENSGALG00000008365	ENSGALG00000008365	CHRM4	5:22944470-22945943	FEMU_L	FEMU_H	OK	3.38437	6.01758	0.830296	1.18189	0.00055	0.010664	yes	1.77805
ENSGALG00000008367	ENSGALG00000008367	MDK	5:22947433-22948426	FEMU_L	FEMU_H	OK	18.5596	56.0062	1.59342	2.61396	5e-05	0.00162779	yes	3.01764
ENSGALG00000008409	ENSGALG00000008409	GSTO1	6:23780497-23789333	FEMU_L	FEMU_H	OK	6.93923	10.3843	0.581555	1.05312	0.00195	0.0272186	yes	1.49646
ENSGALG00000008420	ENSGALG00000008420	CAND2	12:19444972-19459421	FEMU_L	FEMU_H	OK	128.188	92.3179	-0.473581	-0.910193	0.00355	0.0416255	yes	-1.38855
ENSGALG00000008443	ENSGALG00000008443	ARHGDIA	18:10205974-10214784	FEMU_L	FEMU_H	OK	69.194	95.9491	0.471622	1.02128	0.00115	0.0186395	yes	1.38667
ENSGALG00000008444	ENSGALG00000008444	TUBA4A	1:1149163-1155872	FEMU_L	FEMU_H	OK	14.399	28.4372	0.98181	1.74352	5e-05	0.00162779	yes	1.97494
ENSGALG00000008461	ENSGALG00000008461	HGF/SF	1:10471387-10534407	FEMU_L	FEMU_H	OK	1.52947	3.29836	1.10872	1.88905	5e-05	0.00162779	yes	2.15654
ENSGALG00000008515	ENSGALG00000008515	ATL2	3:15770364-15808162	FEMU_L	FEMU_H	OK	46.4034	32.0475	-0.534018	-1.10857	0.00055	0.010664	yes	-1.44796
ENSGALG00000008518	ENSGALG00000008518	-	17:1933419-1939035	FEMU_L	FEMU_H	OK	5.02628	8.1729	0.701357	1.23533	5e-05	0.00162779	yes	1.62603
ENSGALG00000008539	ENSGALG00000008539	ALG12	1:18646101-18656551	FEMU_L	FEMU_H	OK	9.13032	12.8701	0.495285	0.997559	0.00365	0.0424911	yes	1.4096
ENSGALG00000008547	ENSGALG00000008547	ZBED4	1:18627243-18631694	FEMU_L	FEMU_H	OK	10.3678	7.54684	-0.458161	-0.972072	0.0013	0.0203172	yes	-1.37379
ENSGALG00000008563	ENSGALG00000008563	ENTPD6	3:15423076-15433610	FEMU_L	FEMU_H	OK	30.5139	20.8321	-0.550659	-1.17264	0.0004	0.00827832	yes	-1.46475
ENSGALG00000008581	ENSGALG00000008581	DUSP5	6:25517713-25527369	FEMU_L	FEMU_H	OK	2.48807	5.61927	1.17535	1.88753	5e-05	0.00162779	yes	2.25848
ENSGALG00000008593	ENSGALG00000008593	ATP1B4	4:16402009-16409172	FEMU_L	FEMU_H	OK	361.085	189.478	-0.930306	-1.65199	5e-05	0.00162779	yes	-1.90568
ENSGALG00000008595	ENSGALG00000008595	RTF1	5:23880399-23908797	FEMU_L	FEMU_H	OK	39.9166	29.0293	-0.45948	-0.952992	0.0013	0.0203172	yes	-1.37505
ENSGALG00000008603	ENSGALG00000008603	ITPKA	5:23959881-23993960	FEMU_L	FEMU_H	OK	1.51907	2.97346	0.968954	1.29149	0.0001	0.00286196	yes	1.95742
ENSGALG00000008604	ENSGALG00000008604	FAM70A	4:16410814-16432452	FEMU_L	FEMU_H	OK	179.853	123.519	-0.542079	-1.29132	0.0002	0.00496157	yes	-1.45607
ENSGALG00000008609	ENSGALG00000008609	PTK7	3:4315975-4342087	FEMU_L	FEMU_H	OK	6.34667	10.0797	0.667387	1.3694	5e-05	0.00162779	yes	1.58819
ENSGALG00000008621	ENSGALG00000008621	NRP2	7:12175544-12233520	FEMU_L	FEMU_H	OK	16.5728	22.1479	0.418352	0.90866	0.0044	0.04807	yes	1.3364
ENSGALG00000008623	ENSGALG00000008623	TOR4A	17:1798820-1801316	FEMU_L	FEMU_H	OK	2.93703	4.70281	0.679166	1.1366	0.0005	0.00993182	yes	1.60121
ENSGALG00000008667	ENSGALG00000008667	DSTN	3:14892488-14895763	FEMU_L	FEMU_H	OK	105.317	146.811	0.479222	1.0341	0.00165	0.0242841	yes	1.39399
ENSGALG00000008674	ENSGALG00000008674	RAPH1	7:13045740-13091410	FEMU_L	FEMU_H	OK	4.06246	5.51327	0.440555	0.874368	0.00435	0.0476612	yes	1.35713
ENSGALG00000008676	ENSGALG00000008676	RRBP1	3:14871337-14889265	FEMU_L	FEMU_H	OK	13.9834	19.2767	0.463144	0.965509	0.00185	0.0261439	yes	1.37854
ENSGALG00000008694	ENSGALG00000008694	SELO	1:20071620-20084350	FEMU_L	FEMU_H	OK	9.50189	6.39389	-0.571522	-1.19751	0.0001	0.00286196	yes	-1.48609
ENSGALG00000008697	ENSGALG00000008697	RBM20	6:25642489-25666822	FEMU_L	FEMU_H	OK	44.9236	32.8656	-0.450893	-0.903524	0.00275	0.0347172	yes	-1.36689
ENSGALG00000008735	ENSGALG00000008735	BFSP1	3:11363003-11381764	FEMU_L	FEMU_H	OK	1.05024	0.331433	-1.66394	-1.50241	5e-05	0.00162779	yes	-3.16881
ENSGALG00000008741	ENSGALG00000008741	PROKR2	3:11272176-11281262	FEMU_L	FEMU_H	OK	2.24315	0.912328	-1.2979	-1.54065	5e-05	0.00162779	yes	-2.45871
ENSGALG00000008760	ENSGALG00000008760	WDR92	3:11131167-11137396	FEMU_L	FEMU_H	OK	17.3563	12.4203	-0.482764	-1.03498	0.00145	0.0220843	yes	-1.39742
ENSGALG00000008780	ENSGALG00000008780	CTBS	8:15487842-15493527	FEMU_L	FEMU_H	OK	4.57738	7.09689	0.632665	1.02095	0.0041	0.0458506	yes	1.55043
ENSGALG00000008805	ENSGALG00000008805	LMOD2	1:22047780-22055493	FEMU_L	FEMU_H	OK	12.1217	21.8787	0.851939	1.33709	5e-05	0.00162779	yes	1.80493
ENSGALG00000008814	ENSGALG00000008814	ASB15	1:22059753-22075013	FEMU_L	FEMU_H	OK	13.2386	7.46373	-0.826783	-1.63606	5e-05	0.00162779	yes	-1.77373
ENSGALG00000008844	ENSGALG00000008844	SLC31A1	17:1479415-1489213	FEMU_L	FEMU_H	OK	3.96841	5.95502	0.585544	1.00308	0.00175	0.0252971	yes	1.5006
ENSGALG00000008875	ENSGALG00000008875	PLCB1	3:13593274-13906402	FEMU_L	FEMU_H	OK	10.4659	7.03922	-0.572209	-1.17589	0.00025	0.0058567	yes	-1.4868
ENSGALG00000008896	ENSGALG00000008896	PPP1R1C	7:13606938-13647794	FEMU_L	FEMU_H	OK	0.726454	1.96744	1.43738	1.26717	0.0008	0.0142025	yes	2.70829
ENSGALG00000008902	ENSGALG00000008902	GIPC2	8:17737491-17759541	FEMU_L	FEMU_H	OK	6.49563	12.0638	0.893139	1.56587	5e-05	0.00162779	yes	1.85721
ENSGALG00000008957	ENSGALG00000008957	MSH6	3:8645773-8668184	FEMU_L	FEMU_H	OK	14.8589	10.7934	-0.461176	-0.96826	0.0015	0.0225735	yes	-1.37666
ENSGALG00000008970	ENSGALG00000008970	MAP4K4	4:17161322-17256387	FEMU_L	FEMU_H	OK	15.5485	20.4914	0.398241	0.85587	0.00395	0.0446566	yes	1.3179
ENSGALG00000009006	ENSGALG00000009006	STEAP1	2:21523764-21533990	FEMU_L	FEMU_H	OK	1.04271	2.18405	1.06667	1.17945	0.0007	0.0128281	yes	2.09459
ENSGALG00000009012	ENSGALG00000009012	ZNF385B	7:14343681-14477554	FEMU_L	FEMU_H	OK	5.45079	9.19379	0.754193	1.37715	5e-05	0.00162779	yes	1.68669
ENSGALG00000009024	ENSGALG00000009024	CLIP4	3:8094159-8408079	FEMU_L	FEMU_H	OK	27.0765	17.027	-0.669215	-1.22024	5e-05	0.00162779	yes	-1.59021
ENSGALG00000009036	ENSGALG00000009036	GANC	5:24915660-24936853	FEMU_L	FEMU_H	OK	28.2978	19.2501	-0.555821	-1.11414	0.00025	0.0058567	yes	-1.47
ENSGALG00000009052	ENSGALG00000009052	LBH	3:7979474-7990141	FEMU_L	FEMU_H	OK	9.58375	14.937	0.640232	1.32784	5e-05	0.00162779	yes	1.55858
ENSGALG00000009058	ENSGALG00000009058	ENTPD2	17:402426-410036	FEMU_L	FEMU_H	OK	23.3021	16.2709	-0.518164	-1.06891	0.0008	0.0142025	yes	-1.43213
ENSGALG00000009090	ENSGALG00000009090	UAP1L1	17:355264-371182	FEMU_L	FEMU_H	OK	4.25475	6.45201	0.600677	1.00353	0.0018	0.025693	yes	1.51643
ENSGALG00000009103	ENSGALG00000009103	-	LGE64:610460-657996	FEMU_L	FEMU_H	OK	2.83543	4.61116	0.70156	1.37356	5e-05	0.00162779	yes	1.62626
ENSGALG00000009119	ENSGALG00000009119	THUMPD2	3:16091667-16100117	FEMU_L	FEMU_H	OK	9.60594	6.17901	-0.636551	-1.25824	5e-05	0.00162779	yes	-1.55461
ENSGALG00000009130	ENSGALG00000009130	-	3:16102968-16135926	FEMU_L	FEMU_H	OK	29.8639	18.8287	-0.665466	-1.43838	5e-05	0.00162779	yes	-1.58608
ENSGALG00000009134	ENSGALG00000009134	CORTBP2	1:24245070-24320202	FEMU_L	FEMU_H	OK	16.8787	11.3171	-0.576692	-1.20667	5e-05	0.00162779	yes	-1.49143
ENSGALG00000009155	ENSGALG00000009155	CHGB	3:16172662-16238767	FEMU_L	FEMU_H	OK	14.8521	29.8887	1.00893	1.81608	5e-05	0.00162779	yes	2.01242
ENSGALG00000009163	ENSGALG00000009163	S100A11	25:1153917-1155640	FEMU_L	FEMU_H	OK	56.4907	76.2935	0.433546	1.24143	0.0041	0.0458506	yes	1.35055
ENSGALG00000009179	ENSGALG00000009179	TNFSF10	9:18759708-18766555	FEMU_L	FEMU_H	OK	18.1628	25.1164	0.467644	0.852584	0.00445	0.0484764	yes	1.38285
ENSGALG00000009207	ENSGALG00000009207	TRIM2	4:19316593-19349626	FEMU_L	FEMU_H	OK	13.1223	9.64307	-0.444462	-0.893056	0.00405	0.0455605	yes	-1.36081
ENSGALG00000009237	ENSGALG00000009237	TLR2-1	4:19505913-19508259	FEMU_L	FEMU_H	OK	6.30517	11.1135	0.817703	1.60616	5e-05	0.00162779	yes	1.7626
ENSGALG00000009239	ENSGALG00000009239	TLR2-2	4:19209333-19210887	FEMU_L	FEMU_H	OK	2.131	3.77443	0.824729	1.15022	0.001	0.0167581	yes	1.7712
ENSGALG00000009241	ENSGALG00000009241	SFRP2	4:19535951-19539594	FEMU_L	FEMU_H	OK	23.0749	43.0175	0.898597	1.82054	5e-05	0.00162779	yes	1.86425
ENSGALG00000009249	ENSGALG00000009249	UBR1	5:25256090-25334013	FEMU_L	FEMU_H	OK	23.8852	17.0485	-0.486477	-1.00178	0.00115	0.0186395	yes	-1.40102
ENSGALG00000009260	ENSGALG00000009260	TMEM62	5:25335009-25354971	FEMU_L	FEMU_H	OK	9.28133	6.40127	-0.535975	-1.04728	0.00175	0.0252971	yes	-1.44992
ENSGALG00000009262	ENSGALG00000009262	FGB	4:19781103-19787443	FEMU_L	FEMU_H	OK	2.52166	1.09856	-1.19877	-0.802892	0.003	0.0367702	yes	-2.29544
ENSGALG00000009264	ENSGALG00000009264	MTX2	7:15709763-15742887	FEMU_L	FEMU_H	OK	85.7828	65.2567	-0.394562	-0.9288	0.0046	0.0494467	yes	-1.31454
ENSGALG00000009362	ENSGALG00000009362	ITGA6	7:17214611-17252865	FEMU_L	FEMU_H	OK	22.2336	33.244	0.580349	1.25572	0.00015	0.00397273	yes	1.49521
ENSGALG00000009365	ENSGALG00000009365	CYP51A1	2:22620216-22633995	FEMU_L	FEMU_H	OK	8.19171	11.2718	0.460478	0.951575	0.00315	0.0379939	yes	1.376
ENSGALG00000009369	ENSGALG00000009369	PRDX3	6:29560386-29565670	FEMU_L	FEMU_H	OK	161.057	117.223	-0.458312	-1.01122	0.0023	0.0306002	yes	-1.37393
ENSGALG00000009374	ENSGALG00000009374	GPR160	9:19335718-19336738	FEMU_L	FEMU_H	OK	8.49581	3.43723	-1.3055	-1.9686	5e-05	0.00162779	yes	-2.47169
ENSGALG00000009385	ENSGALG00000009385	CAPZA2	1:24742312-24772038	FEMU_L	FEMU_H	OK	287.113	202.98	-0.500279	-0.890581	0.00395	0.0446566	yes	-1.41449
ENSGALG00000009411	ENSGALG00000009411	TFEC	1:25227677-25293992	FEMU_L	FEMU_H	OK	0.626293	1.38525	1.14524	1.12141	0.00025	0.0058567	yes	2.21183
ENSGALG00000009435	ENSGALG00000009435	PPP1R3A	1:26299343-26325360	FEMU_L	FEMU_H	OK	158.687	111.535	-0.508689	-0.878111	0.00245	0.0317773	yes	-1.42276
ENSGALG00000009446	ENSGALG00000009446	C7ORF53	1:26846391-26853187	FEMU_L	FEMU_H	OK	85.7076	62.3327	-0.459432	-1.17262	0.0009	0.0154235	yes	-1.375
ENSGALG00000009453	ENSGALG00000009453	MOSC2	3:17965145-17973580	FEMU_L	FEMU_H	OK	144.078	90.7301	-0.667194	-1.29533	0.0001	0.00286196	yes	-1.58798
ENSGALG00000009468	ENSGALG00000009468	-	9:20016227-20026060	FEMU_L	FEMU_H	OK	0.233966	1.36215	2.54152	1.69357	0.0001	0.00286196	yes	5.82202
ENSGALG00000009470	ENSGALG00000009470	SERPINI1	9:20037598-20076593	FEMU_L	FEMU_H	OK	6.19094	16.2158	1.38917	2.54312	5e-05	0.00162779	yes	2.61928
ENSGALG00000009474	ENSGALG00000009474	ACTN1	5:27492490-27573996	FEMU_L	FEMU_H	OK	20.2738	30.8632	0.628829	1.14297	0.0001	0.00286196	yes	1.54631
ENSGALG00000009478	ENSGALG00000009478	BCHE	9:20419760-20464371	FEMU_L	FEMU_H	OK	13.8765	24.8482	0.840501	1.56185	5e-05	0.00162779	yes	1.79067
ENSGALG00000009495	ENSGALG00000009495	FGFR2	6:30411292-30490016	FEMU_L	FEMU_H	OK	0.961409	0.465043	-1.04779	-1.2669	5e-05	0.00162779	yes	-2.06736
ENSGALG00000009514	ENSGALG00000009514	NRCAM	1:28525498-28668231	FEMU_L	FEMU_H	OK	0.388917	0.840135	1.11116	1.32577	5e-05	0.00162779	yes	2.16019
ENSGALG00000009545	ENSGALG00000009545	SLC25A12	7:17412086-17457269	FEMU_L	FEMU_H	OK	106.488	69.0727	-0.6245	-1.28339	5e-05	0.00162779	yes	-1.54168
ENSGALG00000009546	ENSGALG00000009546	HTRA1	6:30810572-30839263	FEMU_L	FEMU_H	OK	73.9487	113.888	0.623024	1.25708	0.0002	0.00496157	yes	1.5401
ENSGALG00000009560	ENSGALG00000009560	SC4MOL	4:23326893-23333143	FEMU_L	FEMU_H	OK	10.3115	14.0092	0.442112	0.932816	0.00435	0.0476612	yes	1.35859
ENSGALG00000009587	ENSGALG00000009587	GPHN	5:28328484-28571405	FEMU_L	FEMU_H	OK	35.622	24.554	-0.536809	-1.03779	0.0004	0.00827832	yes	-1.45076
ENSGALG00000009596	ENSGALG00000009596	TMEM117	1:30058953-30253610	FEMU_L	FEMU_H	OK	12.656	9.02087	-0.488484	-1.02985	0.00105	0.0173403	yes	-1.40297
ENSGALG00000009601	ENSGALG00000009601	NELL2	1:30284795-30405559	FEMU_L	FEMU_H	OK	5.60128	9.99614	0.835615	1.4748	5e-05	0.00162779	yes	1.78462
ENSGALG00000009603	ENSGALG00000009603	-	1:30472446-30476317	FEMU_L	FEMU_H	OK	0.927617	3.2855	1.82451	1.71152	5e-05	0.00162779	yes	3.54187
ENSGALG00000009621	ENSGALG00000009621	gga-mir-3533	14:4169149-4172343	FEMU_L	FEMU_H	OK	631.963	952.907	0.592495	0.885518	0.0026	0.0333046	yes	1.50785
ENSGALG00000009626	ENSGALG00000009626	THBS1	5:28899074-28914708	FEMU_L	FEMU_H	OK	18.5305	31.2627	0.75454	1.30302	5e-05	0.00162779	yes	1.68709
ENSGALG00000009652	ENSGALG00000009652	-	3:19699491-19792198	FEMU_L	FEMU_H	OK	0.706262	0.336515	-1.06953	-1.11159	0.0007	0.0128281	yes	-2.09875
ENSGALG00000009687	ENSGALG00000009687	KCNK2	3:20175603-20250749	FEMU_L	FEMU_H	OK	4.72637	8.82155	0.9003	1.55983	5e-05	0.00162779	yes	1.86645
ENSGALG00000009691	ENSGALG00000009691	ASB4	2:24010592-24020518	FEMU_L	FEMU_H	OK	40.4684	21.3836	-0.920289	-1.71997	5e-05	0.00162779	yes	-1.89249
ENSGALG00000009698	ENSGALG00000009698	SLC38A1	1:30879381-30903892	FEMU_L	FEMU_H	OK	5.17104	7.92045	0.615126	1.12401	0.00065	0.0122476	yes	1.53169
ENSGALG00000009705	ENSGALG00000009705	RYR3	5:29439523-29623554	FEMU_L	FEMU_H	OK	118.243	74.7029	-0.662518	-0.992599	0.00055	0.010664	yes	-1.58284
ENSGALG00000009748	ENSGALG00000009748	ASNS	2:24791549-24805274	FEMU_L	FEMU_H	OK	11.9061	30.2175	1.34368	2.72937	5e-05	0.00162779	yes	2.53798
ENSGALG00000009773	ENSGALG00000009773	USP15	1:32863933-32927887	FEMU_L	FEMU_H	OK	41.5129	29.7193	-0.482161	-0.991481	0.00125	0.0197531	yes	-1.39683
ENSGALG00000009778	ENSGALG00000009778	HCLS1	1:77009-89016	FEMU_L	FEMU_H	OK	5.60913	7.68511	0.454289	0.884348	0.00435	0.0476612	yes	1.37011
ENSGALG00000009816	ENSGALG00000009816	BATF3	3:21157447-21160434	FEMU_L	FEMU_H	OK	2.09016	4.50408	1.10762	1.35988	0.00055	0.010664	yes	2.1549
ENSGALG00000009866	ENSGALG00000009866	CAMK1D	1:6257391-6474294	FEMU_L	FEMU_H	OK	7.69769	10.5712	0.457646	0.935584	0.00305	0.0370632	yes	1.3733
ENSGALG00000009990	ENSGALG00000009990	SRBD1	3:25432171-25549520	FEMU_L	FEMU_H	OK	32.9487	23.1079	-0.511835	-1.06404	0.0004	0.00827832	yes	-1.42586
ENSGALG00000010013	ENSGALG00000010013	EDNRA	4:31349184-31378701	FEMU_L	FEMU_H	OK	16.3258	23.1537	0.504094	1.05035	0.0011	0.0180089	yes	1.41823
ENSGALG00000010036	ENSGALG00000010036	FOSL2	3:26737452-26743407	FEMU_L	FEMU_H	OK	3.55005	7.15296	1.0107	1.4614	0.00025	0.0058567	yes	2.01489
ENSGALG00000010051	ENSGALG00000010051	MOCS1	3:28046780-28075053	FEMU_L	FEMU_H	OK	30.688	22.3974	-0.454342	-0.999329	0.00135	0.0209545	yes	-1.37016
ENSGALG00000010098	ENSGALG00000010098	SLC6A9	8:19282382-19293175	FEMU_L	FEMU_H	OK	2.19387	4.39245	1.00155	1.54909	5e-05	0.00162779	yes	2.00215
ENSGALG00000010107	ENSGALG00000010107	FHDC1	4:33376763-33407904	FEMU_L	FEMU_H	OK	0.577941	1.14495	0.986295	1.10317	0.00085	0.0148809	yes	1.98109
ENSGALG00000010127	ENSGALG00000010127	GLO1	3:28858537-28865172	FEMU_L	FEMU_H	OK	453.941	309.187	-0.554025	-0.974232	0.00285	0.0354674	yes	-1.46818
ENSGALG00000010156	ENSGALG00000010156	DOCK8	Z:25582285-25666831	FEMU_L	FEMU_H	OK	1.65737	2.74432	0.727549	1.3732	5e-05	0.00162779	yes	1.65582
ENSGALG00000010171	ENSGALG00000010171	NFKBIE	3:29611731-29620288	FEMU_L	FEMU_H	OK	3.40353	5.64651	0.730327	1.24233	0.0001	0.00286196	yes	1.65902
ENSGALG00000010203	ENSGALG00000010203	-	8:19816838-19823208	FEMU_L	FEMU_H	OK	6.17466	11.2311	0.863064	1.65538	5e-05	0.00162779	yes	1.8189
ENSGALG00000010204	ENSGALG00000010204	KCNC2	1:37557145-37660197	FEMU_L	FEMU_H	OK	0.463044	1.17929	1.3487	1.22949	0.0007	0.0128281	yes	2.54683
ENSGALG00000010207	ENSGALG00000010207	LARP1B	4:33840148-33874853	FEMU_L	FEMU_H	OK	30.7615	22.5579	-0.447493	-0.944501	0.0015	0.0225735	yes	-1.36367
ENSGALG00000010214	ENSGALG00000010214	PHF17	4:34002113-34039693	FEMU_L	FEMU_H	OK	12.2843	8.54916	-0.522961	-1.0822	0.0002	0.00496157	yes	-1.4369
ENSGALG00000010224	ENSGALG00000010224	GLIPR1	1:37725075-37732707	FEMU_L	FEMU_H	OK	6.22447	10.9844	0.819439	1.40752	5e-05	0.00162779	yes	1.76472
ENSGALG00000010233	ENSGALG00000010233	SYNDIG1L	5:37167460-37170933	FEMU_L	FEMU_H	OK	2.03767	5.8931	1.53211	1.8	5e-05	0.00162779	yes	2.89209
ENSGALG00000010237	ENSGALG00000010237	NPC2	5:37207825-37210000	FEMU_L	FEMU_H	OK	41.0724	63.6615	0.632253	1.5108	5e-05	0.00162779	yes	1.54998
ENSGALG00000010250	ENSGALG00000010250	-	LGE22C19W28_E50C23:713332-717769	FEMU_L	FEMU_H	OK	2.0438	3.85714	0.916277	1.07282	0.0036	0.0420382	yes	1.88724
ENSGALG00000010259	ENSGALG00000010259	COL28A1	2:24839285-24897492	FEMU_L	FEMU_H	OK	29.8037	39.558	0.408479	0.856643	0.0038	0.0435238	yes	1.32729
ENSGALG00000010282	ENSGALG00000010282	TMEM63B	3:29695217-29732173	FEMU_L	FEMU_H	OK	10.9136	14.6842	0.428135	0.874478	0.00335	0.03969	yes	1.34549
ENSGALG00000010331	ENSGALG00000010331	MME	9:22527164-22563563	FEMU_L	FEMU_H	OK	11.3235	8.09077	-0.484967	-1.00013	0.00125	0.0197531	yes	-1.39955
ENSGALG00000010335	ENSGALG00000010335	PIK3R3	8:20334388-20385736	FEMU_L	FEMU_H	OK	5.44929	8.33337	0.612832	1.15814	0.00025	0.0058567	yes	1.52926
ENSGALG00000010346	ENSGALG00000010346	TGFB3	5:37739713-37747666	FEMU_L	FEMU_H	OK	406.299	710.528	0.806349	1.26092	5e-05	0.00162779	yes	1.74878
ENSGALG00000010357	ENSGALG00000010357	P2RY1	9:22832784-22835332	FEMU_L	FEMU_H	OK	65.9901	48.6724	-0.439145	-0.961797	0.00465	0.0498898	yes	-1.3558
ENSGALG00000010363	ENSGALG00000010363	HERC3	4:34496080-34542198	FEMU_L	FEMU_H	OK	20.0468	28.7024	0.517801	0.971644	0.0007	0.0128281	yes	1.43177
ENSGALG00000010364	ENSGALG00000010364	AADAC	9:22910473-22916639	FEMU_L	FEMU_H	OK	4.86952	6.97904	0.519249	0.9735	0.00265	0.0337548	yes	1.43321
ENSGALG00000010371	ENSGALG00000010371	FAM13A	4:34542532-34656257	FEMU_L	FEMU_H	OK	12.3655	19.7193	0.673286	1.30989	5e-05	0.00162779	yes	1.5947
ENSGALG00000010410	ENSGALG00000010410	PFN2	9:23218002-23220395	FEMU_L	FEMU_H	OK	84.9279	117.115	0.463613	1.20712	0.0019	0.0267176	yes	1.37899
ENSGALG00000010448	ENSGALG00000010448	LTBP1	3:30485201-30667659	FEMU_L	FEMU_H	OK	9.08635	15.1469	0.737248	1.39512	5e-05	0.00162779	yes	1.66699
ENSGALG00000010522	ENSGALG00000010522	ALDH18A1	6:34864494-34898683	FEMU_L	FEMU_H	OK	3.02258	5.14429	0.767192	1.4474	5e-05	0.00162779	yes	1.70195
ENSGALG00000010561	ENSGALG00000010561	CCDC75	3:31365759-31372145	FEMU_L	FEMU_H	OK	19.9244	13.6339	-0.547333	-1.16575	0.00045	0.00913018	yes	-1.46138
ENSGALG00000010566	ENSGALG00000010566	NPNT	4:37998528-38044094	FEMU_L	FEMU_H	OK	2.78251	1.88474	-0.56202	-0.947827	0.0025	0.0323151	yes	-1.47633
ENSGALG00000010593	ENSGALG00000010593	GALC	5:42131387-42167575	FEMU_L	FEMU_H	OK	0.813684	1.59249	0.96874	1.0599	0.00155	0.0231117	yes	1.95713
ENSGALG00000010595	ENSGALG00000010595	GPR65	5:42170519-42176705	FEMU_L	FEMU_H	OK	3.8299	6.45095	0.752206	1.23764	0.00015	0.00397273	yes	1.68437
ENSGALG00000010614	ENSGALG00000010614	SLC25A4	4:38807036-38809857	FEMU_L	FEMU_H	OK	1318.4	810.606	-0.701716	-1.02807	0.0011	0.0180089	yes	-1.62644
ENSGALG00000010707	ENSGALG00000010707	GPR68	5:43496231-43497305	FEMU_L	FEMU_H	OK	1.80152	3.58775	0.993864	1.1793	0.00125	0.0197531	yes	1.99151
ENSGALG00000010721	ENSGALG00000010721	GLIS1	8:23804848-23900621	FEMU_L	FEMU_H	OK	0.230205	0.596233	1.37296	0.967638	0.00175	0.0252971	yes	2.59001
ENSGALG00000010798	ENSGALG00000010798	DHCR24	8:24157605-24165747	FEMU_L	FEMU_H	OK	2.53347	4.74786	0.906164	1.48978	5e-05	0.00162779	yes	1.87406
ENSGALG00000010806	ENSGALG00000010806	RIN3	5:44022268-44067232	FEMU_L	FEMU_H	OK	2.12591	3.38395	0.67063	1.12328	0.00025	0.0058567	yes	1.59177
ENSGALG00000010826	ENSGALG00000010826	PRKAA2	8:24663004-24679845	FEMU_L	FEMU_H	OK	39.5963	29.3674	-0.431153	-0.962385	0.00265	0.0337548	yes	-1.34831
ENSGALG00000010837	ENSGALG00000010837	ASB5	4:43775823-43808347	FEMU_L	FEMU_H	OK	59.7983	89.3749	0.579764	1.31823	0.0001	0.00286196	yes	1.4946
ENSGALG00000010843	ENSGALG00000010843	GPR137B	3:37135754-37159463	FEMU_L	FEMU_H	OK	5.44137	8.90607	0.71082	1.06996	0.0006	0.0114383	yes	1.63673
ENSGALG00000010881	ENSGALG00000010881	ASB2	5:44628420-44646454	FEMU_L	FEMU_H	OK	256.5	159.623	-0.684293	-1.16021	0.0003	0.00664444	yes	-1.60691
ENSGALG00000010885	ENSGALG00000010885	BMP2K	4:44313411-44349074	FEMU_L	FEMU_H	OK	8.44054	11.9186	0.497811	1.03604	0.00115	0.0186395	yes	1.41207
ENSGALG00000010891	ENSGALG00000010891	ABCB11	7:18366760-18411191	FEMU_L	FEMU_H	OK	1.28865	2.07847	0.689654	0.94051	0.00185	0.0261439	yes	1.6129
ENSGALG00000010903	ENSGALG00000010903	RASGEF1B	4:45006256-45022555	FEMU_L	FEMU_H	OK	4.59647	6.78307	0.561412	1.05374	0.0006	0.0114383	yes	1.47571
ENSGALG00000010908	ENSGALG00000010908	CDCA7L	2:30690281-30698829	FEMU_L	FEMU_H	OK	7.1737	11.1672	0.638482	1.19411	0.00015	0.00397273	yes	1.55669
ENSGALG00000010911	ENSGALG00000010911	-	8:25600089-25608818	FEMU_L	FEMU_H	OK	2.26612	3.52035	0.635497	0.934329	0.00405	0.0455605	yes	1.55347
ENSGALG00000010926	ENSGALG00000010926	SPP1	4:45060158-45077215	FEMU_L	FEMU_H	OK	49.591	180.814	1.86636	2.26004	5e-05	0.00162779	yes	3.64611
ENSGALG00000010953	ENSGALG00000010953	KANK4	8:26365576-26378312	FEMU_L	FEMU_H	OK	6.25514	8.79771	0.492086	0.973917	0.00185	0.0261439	yes	1.40648
ENSGALG00000011094	ENSGALG00000011094	PDE4B	8:27415315-27426443	FEMU_L	FEMU_H	OK	12.5228	8.57558	-0.546247	-1.11898	0.00045	0.00913018	yes	-1.46028
ENSGALG00000011100	ENSGALG00000011100	HIBADH	2:33345458-33429553	FEMU_L	FEMU_H	OK	84.8417	54.3385	-0.642799	-1.26219	5e-05	0.00162779	yes	-1.56136
ENSGALG00000011148	ENSGALG00000011148	HHIPL1	5:48046013-48063255	FEMU_L	FEMU_H	OK	2.40308	3.53906	0.558483	0.901988	0.0034	0.0401568	yes	1.47272
ENSGALG00000011149	ENSGALG00000011149	PLA2R1	7:21327980-21363749	FEMU_L	FEMU_H	OK	10.5716	14.5899	0.46478	0.983199	0.0016	0.0236708	yes	1.38011
ENSGALG00000011163	ENSGALG00000011163	GNPAT	3:40017545-40038387	FEMU_L	FEMU_H	OK	81.3989	59.528	-0.451442	-0.976097	0.0028	0.0351143	yes	-1.36741
ENSGALG00000011164	ENSGALG00000011164	CHN2	2:34129767-34292862	FEMU_L	FEMU_H	OK	7.45632	10.0913	0.436581	0.85267	0.00335	0.03969	yes	1.35339
ENSGALG00000011200	ENSGALG00000011200	THBS2	3:40680693-40713177	FEMU_L	FEMU_H	OK	6.8228	16.5083	1.27475	1.60596	5e-05	0.00162779	yes	2.41957
ENSGALG00000011214	ENSGALG00000011214	SERPINH1	1:194288920-194295617	FEMU_L	FEMU_H	OK	111.187	154.887	0.478229	0.887197	0.00365	0.0424911	yes	1.39303
ENSGALG00000011238	ENSGALG00000011238	GPR177	8:27623283-27647208	FEMU_L	FEMU_H	OK	15.7379	21.9975	0.483094	0.988433	0.00155	0.0231117	yes	1.39774
ENSGALG00000011244	ENSGALG00000011244	DLK1	5:48844045-48853652	FEMU_L	FEMU_H	OK	2.43972	1.26552	-0.946987	-1.02613	0.00435	0.0476612	yes	-1.92784
ENSGALG00000011248	ENSGALG00000011248	PLCL2	2:35030728-35122053	FEMU_L	FEMU_H	OK	16.1567	11.5741	-0.481229	-1.02577	0.00095	0.0161585	yes	-1.39593
ENSGALG00000011254	ENSGALG00000011254	SATB1	2:35683543-35774433	FEMU_L	FEMU_H	OK	4.01555	2.61535	-0.618595	-1.04579	0.0007	0.0128281	yes	-1.53538
ENSGALG00000011264	ENSGALG00000011264	SULF1	2:115993904-116060835	FEMU_L	FEMU_H	OK	1.14653	1.67715	0.548741	0.871513	0.0031	0.0375904	yes	1.46281
ENSGALG00000011285	ENSGALG00000011285	-	1:44690008-44710912	FEMU_L	FEMU_H	OK	76.2743	102.676	0.428836	1.00893	0.0032	0.0383123	yes	1.34615
ENSGALG00000011291	ENSGALG00000011291	REV-ERBB	2:37787390-37809859	FEMU_L	FEMU_H	OK	33.2481	25.0202	-0.410178	-0.918994	0.0039	0.0444006	yes	-1.32885
ENSGALG00000011309	ENSGALG00000011309	PLXNC1	1:44935662-45003163	FEMU_L	FEMU_H	OK	3.01081	5.46999	0.861387	1.62509	5e-05	0.00162779	yes	1.81678
ENSGALG00000011328	ENSGALG00000011328	GLB1L	7:21710107-21714164	FEMU_L	FEMU_H	OK	3.63876	6.10201	0.745836	1.25607	5e-05	0.00162779	yes	1.67695
ENSGALG00000011394	ENSGALG00000011394	-	8:25579089-25585001	FEMU_L	FEMU_H	OK	1.72357	2.96327	0.781792	1.11835	0.0007	0.0128281	yes	1.71927
ENSGALG00000011404	ENSGALG00000011404	HOPX	4:48685348-48688644	FEMU_L	FEMU_H	OK	149.041	274.333	0.88022	1.9794	5e-05	0.00162779	yes	1.84066
ENSGALG00000011419	ENSGALG00000011419	DUSP4	4:48787272-48788448	FEMU_L	FEMU_H	OK	0.441992	1.25528	1.50591	1.17914	0.00395	0.0446566	yes	2.84004
ENSGALG00000011429	ENSGALG00000011429	LTA4H	1:45566260-45580903	FEMU_L	FEMU_H	OK	34.0051	49.3767	0.53808	1.2132	5e-05	0.00162779	yes	1.45204
ENSGALG00000011442	ENSGALG00000011442	TGFBR2	2:40385524-40447574	FEMU_L	FEMU_H	OK	19.7796	28.735	0.538795	1.0823	0.00025	0.0058567	yes	1.45276
ENSGALG00000011447	ENSGALG00000011447	GADL1	2:40463087-40532241	FEMU_L	FEMU_H	OK	197.339	99.8592	-0.982712	-1.75675	5e-05	0.00162779	yes	-1.97618
ENSGALG00000011473	ENSGALG00000011473	RPS6KA2	3:41958445-42114412	FEMU_L	FEMU_H	OK	0.587866	1.1216	0.932003	1.02151	0.0022	0.0297222	yes	1.90792
ENSGALG00000011488	ENSGALG00000011488	CMTM7	2:40982491-41010218	FEMU_L	FEMU_H	OK	3.7401	5.21348	0.47917	0.915968	0.0034	0.0401568	yes	1.39394
ENSGALG00000011509	ENSGALG00000011509	C3D	AADN03022998.1:20-17720	FEMU_L	FEMU_H	OK	8.74015	19.0078	1.12086	2.03167	5e-05	0.00162779	yes	2.17477
ENSGALG00000011535	ENSGALG00000011535	NOD1	2:41819533-41843672	FEMU_L	FEMU_H	OK	1.40711	2.79534	0.990291	1.45054	5e-05	0.00162779	yes	1.98659
ENSGALG00000011542	ENSGALG00000011542	METTL6	2:41990987-41999081	FEMU_L	FEMU_H	OK	41.821	29.3824	-0.509275	-1.1844	0.00055	0.010664	yes	-1.42333
ENSGALG00000011551	ENSGALG00000011551	IGJ	4:49427341-49435676	FEMU_L	FEMU_H	OK	14.2422	26.7908	0.911566	1.46309	5e-05	0.00162779	yes	1.88109
ENSGALG00000011572	ENSGALG00000011572	ASPG	5:50534849-50582291	FEMU_L	FEMU_H	OK	1.595	2.783	0.803079	1.22223	0.00025	0.0058567	yes	1.74482
ENSGALG00000011581	ENSGALG00000011581	KIF26A	5:50610381-50708576	FEMU_L	FEMU_H	OK	2.42951	3.30235	0.442823	0.840109	0.0046	0.0494467	yes	1.35926
ENSGALG00000011592	ENSGALG00000011592	MRAS	7:24731578-24765366	FEMU_L	FEMU_H	OK	146.378	206.301	0.495052	1.0061	0.00295	0.0363141	yes	1.40937
ENSGALG00000011668	ENSGALG00000011668	K60	4:50342295-50345374	FEMU_L	FEMU_H	OK	0.622496	2.85336	2.19653	2.01248	5e-05	0.00162779	yes	4.58376
ENSGALG00000011677	ENSGALG00000011677	HSPBAP1	7:25948981-25983250	FEMU_L	FEMU_H	OK	5.12821	3.47322	-0.562183	-1.0057	0.00105	0.0173403	yes	-1.4765
ENSGALG00000011706	ENSGALG00000011706	CCRL1	2:42887430-42915571	FEMU_L	FEMU_H	OK	8.49267	17.7096	1.06024	1.38421	5e-05	0.00162779	yes	2.08528
ENSGALG00000011732	ENSGALG00000011732	CCR5	2:43257826-43263465	FEMU_L	FEMU_H	OK	3.99942	6.04486	0.595917	0.971807	0.0036	0.0420382	yes	1.51143
ENSGALG00000011733	ENSGALG00000011733	CCR2	2:43274888-43275953	FEMU_L	FEMU_H	OK	4.83448	7.74742	0.680356	1.12059	0.0019	0.0267176	yes	1.60254
ENSGALG00000011738	ENSGALG00000011738	ARHGDIB	1:47844408-47852755	FEMU_L	FEMU_H	OK	31.123	45.3976	0.544636	1.24309	0.0002	0.00496157	yes	1.45865
ENSGALG00000011740	ENSGALG00000011740	MGP	1:47886139-47891373	FEMU_L	FEMU_H	OK	1441.09	2346.82	0.703543	1.27812	0.0009	0.0154235	yes	1.6285
ENSGALG00000011803	ENSGALG00000011803	EMP1	1:48184763-48198006	FEMU_L	FEMU_H	OK	16.9118	28.1418	0.734679	1.51665	5e-05	0.00162779	yes	1.66403
ENSGALG00000011865	ENSGALG00000011865	SMTN	15:9972758-9987617	FEMU_L	FEMU_H	OK	8.83891	12.6986	0.522734	1.02871	0.00055	0.010664	yes	1.43668
ENSGALG00000011870	ENSGALG00000011870	HIF1A	5:53884052-53914606	FEMU_L	FEMU_H	OK	12.1488	16.2908	0.423241	0.883728	0.00315	0.0379939	yes	1.34094
ENSGALG00000011875	ENSGALG00000011875	TRPC3	4:53296272-53334717	FEMU_L	FEMU_H	OK	1.00763	0.511878	-0.977099	-0.956505	0.0032	0.0383123	yes	-1.9685
ENSGALG00000011882	ENSGALG00000011882	CDCP1	2:43644682-43666625	FEMU_L	FEMU_H	OK	0.346562	0.834082	1.26707	1.22985	0.0001	0.00286196	yes	2.40672
ENSGALG00000011888	ENSGALG00000011888	TGM4	2:43743130-43753642	FEMU_L	FEMU_H	OK	0.73672	3.76289	2.35265	2.66795	5e-05	0.00162779	yes	5.10762
ENSGALG00000011941	ENSGALG00000011941	EIF1B	2:44557273-44561335	FEMU_L	FEMU_H	OK	152.419	104.449	-0.545238	-1.26108	0.0002	0.00496157	yes	-1.45926
ENSGALG00000011991	ENSGALG00000011991	MYOZ2	4:54193100-54210894	FEMU_L	FEMU_H	OK	36.522	87.6636	1.26321	1.98201	5e-05	0.00162779	yes	2.40029
ENSGALG00000011998	ENSGALG00000011998	SEC24D	4:54343364-54387579	FEMU_L	FEMU_H	OK	7.28903	11.2758	0.629432	1.25574	0.0001	0.00286196	yes	1.54696
ENSGALG00000012027	ENSGALG00000012027	SPON1	5:5838065-6002800	FEMU_L	FEMU_H	OK	6.27039	9.95448	0.666792	1.2834	5e-05	0.00162779	yes	1.58754
ENSGALG00000012050	ENSGALG00000012050	TNRC6B	1:49977774-50105059	FEMU_L	FEMU_H	OK	8.73951	6.47496	-0.43268	-0.893921	0.0028	0.0351143	yes	-1.34974
ENSGALG00000012070	ENSGALG00000012070	CYP24A1	20:12692258-12699688	FEMU_L	FEMU_H	OK	0.257761	0.678467	1.39624	1.16439	0.0014	0.0215539	yes	2.63215
ENSGALG00000012073	ENSGALG00000012073	SFRP4	2:46736953-46746402	FEMU_L	FEMU_H	OK	2.05626	4.90959	1.25558	1.81007	5e-05	0.00162779	yes	2.38763
ENSGALG00000012104	ENSGALG00000012104	ANLN	2:47314674-47343598	FEMU_L	FEMU_H	OK	1.7404	2.80652	0.68936	1.15884	5e-05	0.00162779	yes	1.61257
ENSGALG00000012119	ENSGALG00000012119	MARCO	7:27985182-27994222	FEMU_L	FEMU_H	OK	8.34237	16.1622	0.954097	1.71923	5e-05	0.00162779	yes	1.93737
ENSGALG00000012159	ENSGALG00000012159	ACTR3	7:29114419-29139972	FEMU_L	FEMU_H	OK	28.2295	41.5964	0.559255	1.25228	5e-05	0.00162779	yes	1.47351
ENSGALG00000012173	ENSGALG00000012173	LGALS3	5:56155602-56157659	FEMU_L	FEMU_H	OK	9.32676	29.3929	1.65602	3.16378	5e-05	0.00162779	yes	3.15146
ENSGALG00000012184	ENSGALG00000012184	BMPER	2:48103439-48249944	FEMU_L	FEMU_H	OK	2.8343	4.51536	0.671849	1.11445	0.0003	0.00664444	yes	1.59311
ENSGALG00000012208	ENSGALG00000012208	GMFB	5:56340591-56350104	FEMU_L	FEMU_H	OK	10.8352	15.0298	0.472093	1.01462	0.00165	0.0242841	yes	1.38712
ENSGALG00000012224	ENSGALG00000012224	PDE1C	2:48768262-49058756	FEMU_L	FEMU_H	OK	0.802334	1.4745	0.877952	0.959435	0.00255	0.0328493	yes	1.83776
ENSGALG00000012265	ENSGALG00000012265	GGA.5175	1:50931991-50950143	FEMU_L	FEMU_H	OK	29.1129	42.4772	0.545031	1.07136	0.00025	0.0058567	yes	1.45905
ENSGALG00000012275	ENSGALG00000012275	EPM2A	3:45769622-45811385	FEMU_L	FEMU_H	OK	14.5819	10.9024	-0.41954	-0.932053	0.0028	0.0351143	yes	-1.3375
ENSGALG00000012277	ENSGALG00000012277	MAFF	1:50832959-50835917	FEMU_L	FEMU_H	OK	16.1869	26.0204	0.684814	1.46756	5e-05	0.00162779	yes	1.60749
ENSGALG00000012285	ENSGALG00000012285	BAIAP2L2	1:50856305-50864314	FEMU_L	FEMU_H	OK	0.465784	1.04428	1.16478	1.08858	0.00145	0.0220843	yes	2.24199
ENSGALG00000012286	ENSGALG00000012286	AMPH	2:49737411-49842302	FEMU_L	FEMU_H	OK	7.14773	3.30344	-1.11352	-1.78837	5e-05	0.00162779	yes	-2.16373
ENSGALG00000012333	ENSGALG00000012333	C7ORF25	2:51738227-51742886	FEMU_L	FEMU_H	OK	35.0482	26.034	-0.428945	-0.946398	0.00365	0.0424911	yes	-1.34625
ENSGALG00000012351	ENSGALG00000012351	STK17A	2:52094037-52119044	FEMU_L	FEMU_H	OK	1.67665	3.02553	0.851608	1.2112	0.0002	0.00496157	yes	1.80451
ENSGALG00000012362	ENSGALG00000012362	THSD7B	7:30459506-30701723	FEMU_L	FEMU_H	OK	2.44898	1.42509	-0.781132	-1.24577	0.0001	0.00286196	yes	-1.71848
ENSGALG00000012370	ENSGALG00000012370	C3H6ORF72	3:47425647-47442269	FEMU_L	FEMU_H	OK	33.3667	45.1686	0.436909	1.0068	0.0022	0.0297222	yes	1.3537
ENSGALG00000012377	ENSGALG00000012377	HNMT	7:30750465-30763505	FEMU_L	FEMU_H	OK	11.1006	6.76792	-0.71385	-1.29862	5e-05	0.00162779	yes	-1.64018
ENSGALG00000012400	ENSGALG00000012400	TXNDC16	5:58026412-58072476	FEMU_L	FEMU_H	OK	2.1591	3.00045	0.47475	0.905579	0.00215	0.0293609	yes	1.38968
ENSGALG00000012420	ENSGALG00000012420	LGALS1	1:51010960-51014093	FEMU_L	FEMU_H	OK	119.083	236.094	0.987392	2.79003	5e-05	0.00162779	yes	1.9826
ENSGALG00000012439	ENSGALG00000012439	IGFBP3	2:55011806-55031149	FEMU_L	FEMU_H	OK	12.916	8.25038	-0.646622	-1.36015	5e-05	0.00162779	yes	-1.5655
ENSGALG00000012456	ENSGALG00000012456	RAC2	1:51257449-51266551	FEMU_L	FEMU_H	OK	16.347	25.3784	0.634577	1.38133	0.00015	0.00397273	yes	1.55248
ENSGALG00000012481	ENSGALG00000012481	TNFIP6	7:34630768-34644425	FEMU_L	FEMU_H	OK	4.18382	9.54593	1.19007	1.60179	5e-05	0.00162779	yes	2.28164
ENSGALG00000012518	ENSGALG00000012518	-	1:51403705-51417083	FEMU_L	FEMU_H	OK	3.69329	6.25804	0.760805	1.50277	5e-05	0.00162779	yes	1.69444
ENSGALG00000012519	ENSGALG00000012519	LRRC14B	2:55897543-55900827	FEMU_L	FEMU_H	OK	9.9896	6.30807	-0.663228	-1.20903	0.00055	0.010664	yes	-1.58362
ENSGALG00000012531	ENSGALG00000012531	-	AADN03018760.1:359-10879	FEMU_L	FEMU_H	OK	1.29519	2.50016	0.948864	1.29039	5e-05	0.00162779	yes	1.93035
ENSGALG00000012543	ENSGALG00000012543	GPD2	7:35565239-35605889	FEMU_L	FEMU_H	OK	113.945	82.4828	-0.46617	-0.971759	0.00175	0.0252971	yes	-1.38144
ENSGALG00000012550	ENSGALG00000012550	HMOX1	1:51949100-51955226	FEMU_L	FEMU_H	OK	18.0617	24.5365	0.441996	0.970465	0.0029	0.0359322	yes	1.35848
ENSGALG00000012552	ENSGALG00000012552	TOM1	1:51962484-51983162	FEMU_L	FEMU_H	OK	183.372	276.501	0.592514	1.0421	0.0007	0.0128281	yes	1.50787
ENSGALG00000012577	ENSGALG00000012577	FRMD3	Z:39667817-39812156	FEMU_L	FEMU_H	OK	10.8727	15.0514	0.469195	0.99509	0.0013	0.0203172	yes	1.38434
ENSGALG00000012595	ENSGALG00000012595	AGTPBP1	Z:40523517-40576398	FEMU_L	FEMU_H	OK	16.3022	10.2348	-0.671582	-1.3902	5e-05	0.00162779	yes	-1.59282
ENSGALG00000012612	ENSGALG00000012612	FBP2	Z:41279376-41302319	FEMU_L	FEMU_H	OK	494.664	314.936	-0.651392	-0.938013	0.002	0.027746	yes	-1.57068
ENSGALG00000012613	ENSGALG00000012613	FBP1	Z:41305319-41316628	FEMU_L	FEMU_H	OK	2.5761	3.90937	0.601746	1.0124	0.00155	0.0231117	yes	1.51755
ENSGALG00000012616	ENSGALG00000012616	COL15A1	2:55950087-56021349	FEMU_L	FEMU_H	OK	23.0352	17.0805	-0.431488	-0.917737	0.00225	0.0301113	yes	-1.34862
ENSGALG00000012636	ENSGALG00000012636	C18ORF22	2:56186902-56202681	FEMU_L	FEMU_H	OK	6.26333	4.42947	-0.499797	-0.955189	0.0021	0.0287819	yes	-1.41401
ENSGALG00000012659	ENSGALG00000012659	CKAP4	1:53861782-53873170	FEMU_L	FEMU_H	OK	26.1782	39.6175	0.597774	1.24431	0.00015	0.00397273	yes	1.51338
ENSGALG00000012665	ENSGALG00000012665	-	1:54372186-54405331	FEMU_L	FEMU_H	OK	4.4558	6.25181	0.488591	0.942932	0.00185	0.0261439	yes	1.40307
ENSGALG00000012688	ENSGALG00000012688	NHLRC1	2:60467065-60470062	FEMU_L	FEMU_H	OK	6.08383	4.30279	-0.499707	-0.971588	0.00185	0.0261439	yes	-1.41393
ENSGALG00000012691	ENSGALG00000012691	ALDH1L2	1:54258882-54282413	FEMU_L	FEMU_H	OK	24.3723	17.2138	-0.501677	-1.04798	0.00085	0.0148809	yes	-1.41586
ENSGALG00000012692	ENSGALG00000012692	SIRT5	2:60595345-60602810	FEMU_L	FEMU_H	OK	51.3091	37.9137	-0.436496	-0.982148	0.00425	0.0471107	yes	-1.35331
ENSGALG00000012770	ENSGALG00000012770	MAK	2:63302983-63336417	FEMU_L	FEMU_H	OK	65.1668	46.2662	-0.494179	-0.896349	0.0024	0.0313795	yes	-1.40852
ENSGALG00000012791	ENSGALG00000012791	TBXAS1	1:55904114-56140985	FEMU_L	FEMU_H	OK	0.730465	1.39217	0.930443	0.95557	0.0043	0.0474797	yes	1.90586
ENSGALG00000012801	ENSGALG00000012801	LY86	2:64976837-65001770	FEMU_L	FEMU_H	OK	29.4626	41.284	0.486697	1.02447	0.001	0.0167581	yes	1.40123
ENSGALG00000012802	ENSGALG00000012802	F13A1	2:65105831-65167267	FEMU_L	FEMU_H	OK	25.1387	36.1707	0.524911	0.917175	0.00245	0.0317773	yes	1.43884
ENSGALG00000012821	ENSGALG00000012821	TUBB2B	2:66367677-66370171	FEMU_L	FEMU_H	OK	18.8971	34.1249	0.852661	1.83578	5e-05	0.00162779	yes	1.80583
ENSGALG00000012834	ENSGALG00000012834	AKR1D1	1:56701685-56735737	FEMU_L	FEMU_H	OK	10.6463	18.7109	0.813523	1.16317	0.00095	0.0161585	yes	1.7575
ENSGALG00000012845	ENSGALG00000012845	MYLK4	2:67611322-67673626	FEMU_L	FEMU_H	OK	43.9156	22.2285	-0.982323	-1.8934	5e-05	0.00162779	yes	-1.97564
ENSGALG00000012891	ENSGALG00000012891	TNFRSF11A	2:68296154-68319337	FEMU_L	FEMU_H	OK	4.49095	6.10245	0.442367	0.894843	0.00305	0.0370632	yes	1.35883
ENSGALG00000012952	ENSGALG00000012952	BASP1	2:75347265-75348000	FEMU_L	FEMU_H	OK	21.3483	42.9716	1.00926	2.17222	5e-05	0.00162779	yes	2.01288
ENSGALG00000012998	ENSGALG00000012998	WNT5B	1:61044204-61059847	FEMU_L	FEMU_H	OK	18.9166	11.8853	-0.670476	-1.38579	5e-05	0.00162779	yes	-1.5916
ENSGALG00000013024	ENSGALG00000013024	IL17RA	1:61750650-61769772	FEMU_L	FEMU_H	OK	2.91097	4.68631	0.686953	1.14783	0.0003	0.00664444	yes	1.60988
ENSGALG00000013035	ENSGALG00000013035	SBK2	2:78377185-78379177	FEMU_L	FEMU_H	OK	77.1413	46.2503	-0.738041	-1.67135	5e-05	0.00162779	yes	-1.66791
ENSGALG00000013045	ENSGALG00000013045	TUBA8	1:62191905-62196629	FEMU_L	FEMU_H	OK	2.00348	5.20298	1.37683	1.38673	5e-05	0.00162779	yes	2.59697
ENSGALG00000013069	ENSGALG00000013069	BPGM	1:62299225-62318069	FEMU_L	FEMU_H	OK	616.11	374.604	-0.717822	-0.962004	0.00195	0.0272186	yes	-1.6447
ENSGALG00000013072	ENSGALG00000013072	AKR	1:62590065-62598178	FEMU_L	FEMU_H	OK	11.6466	16.4225	0.495763	0.980547	0.0028	0.0351143	yes	1.41007
ENSGALG00000013098	ENSGALG00000013098	MGST1	1:63429484-63435977	FEMU_L	FEMU_H	OK	20.2515	28.1368	0.474429	1.10329	0.00195	0.0272186	yes	1.38937
ENSGALG00000013101	ENSGALG00000013101	BG2	16:291964-332200	FEMU_L	FEMU_H	OK	1.79645	0.696752	-1.36643	-1.08549	0.00395	0.0446566	yes	-2.57832
ENSGALG00000013105	ENSGALG00000013105	-	2:79536611-79541020	FEMU_L	FEMU_H	OK	9.60023	3.714	-1.37009	-1.59572	5e-05	0.00162779	yes	-2.58487
ENSGALG00000013182	ENSGALG00000013182	GRAMD4	1:15735374-15812307	FEMU_L	FEMU_H	OK	25.7548	18.9543	-0.44232	-0.8976	0.0035	0.0411241	yes	-1.35879
ENSGALG00000013185	ENSGALG00000013185	PITPNM1	5:77510-85880	FEMU_L	FEMU_H	OK	3.88668	5.40249	0.475087	0.922086	0.0025	0.0323151	yes	1.39
ENSGALG00000013200	ENSGALG00000013200	GABBR2	2:87956517-88378890	FEMU_L	FEMU_H	OK	0.297495	0.636091	1.09637	1.11947	0.00035	0.00746098	yes	2.13816
ENSGALG00000013209	ENSGALG00000013209	SLC39A6	2:88565388-88578292	FEMU_L	FEMU_H	OK	4.08716	5.98316	0.549807	0.971414	0.00175	0.0252971	yes	1.46389
ENSGALG00000013218	ENSGALG00000013218	C3AR1	1:66940436-66943731	FEMU_L	FEMU_H	OK	6.72178	13.5598	1.01242	1.9662	5e-05	0.00162779	yes	2.01729
ENSGALG00000013223	ENSGALG00000013223	CLEC3A	11:13502851-13508950	FEMU_L	FEMU_H	OK	0.186614	0.882778	2.24199	1.28721	0.00255	0.0328493	yes	4.73049
ENSGALG00000013237	ENSGALG00000013237	BCAN	25:494217-510241	FEMU_L	FEMU_H	OK	0.254477	0.935456	1.87814	1.84138	5e-05	0.00162779	yes	3.67601
ENSGALG00000013239	ENSGALG00000013239	NES	25:483722-490804	FEMU_L	FEMU_H	OK	13.2692	32.5229	1.29338	1.86369	5e-05	0.00162779	yes	2.45102
ENSGALG00000013254	ENSGALG00000013254	LOXL3	JH375171.1:145965-165267	FEMU_L	FEMU_H	OK	5.37576	7.77316	0.532033	1.08353	0.0006	0.0114383	yes	1.44597
ENSGALG00000013257	ENSGALG00000013257	LDHB	1:67177977-67190068	FEMU_L	FEMU_H	OK	67.0649	116.856	0.801097	1.42897	5e-05	0.00162779	yes	1.74243
ENSGALG00000013297	ENSGALG00000013297	BBOX1	5:3526416-3559728	FEMU_L	FEMU_H	OK	17.6181	12.1241	-0.539182	-1.08284	0.0009	0.0154235	yes	-1.45315
ENSGALG00000013357	ENSGALG00000013357	SOGA2	2:98628114-98720357	FEMU_L	FEMU_H	OK	44.0704	32.4808	-0.440223	-0.84794	0.00385	0.0439194	yes	-1.35681
ENSGALG00000013363	ENSGALG00000013363	NCALD	2:128668724-128710037	FEMU_L	FEMU_H	OK	12.6175	19.4505	0.62438	1.02949	0.00075	0.0135477	yes	1.54155
ENSGALG00000013378	ENSGALG00000013378	CTSG	28:1210142-1212697	FEMU_L	FEMU_H	OK	12.075	17.1932	0.509814	0.995523	0.002	0.027746	yes	1.42387
ENSGALG00000013462	ENSGALG00000013462	STX17	2:89311705-89343445	FEMU_L	FEMU_H	OK	12.5173	9.05359	-0.467358	-0.986092	0.0022	0.0297222	yes	-1.38258
ENSGALG00000013495	ENSGALG00000013495	GSDMA	27:4309011-4313780	FEMU_L	FEMU_H	OK	1.67556	2.94214	0.812221	1.03972	0.0018	0.025693	yes	1.75591
ENSGALG00000013537	ENSGALG00000013537	TPM3	25:1329824-1341487	FEMU_L	FEMU_H	OK	66.8438	107.015	0.678949	1.06316	0.00035	0.00746098	yes	1.60097
ENSGALG00000013627	ENSGALG00000013627	SLC7A2	4:62636729-62652254	FEMU_L	FEMU_H	OK	12.1568	8.13575	-0.579416	-1.10511	0.00035	0.00746098	yes	-1.49424
ENSGALG00000013641	ENSGALG00000013641	MTMR7	4:62708777-62738004	FEMU_L	FEMU_H	OK	3.71555	2.08311	-0.834837	-1.16951	0.00035	0.00746098	yes	-1.78366
ENSGALG00000013655	ENSGALG00000013655	ZDHHC2	4:62787143-62814535	FEMU_L	FEMU_H	OK	6.02447	9.7862	0.699915	1.22562	0.00035	0.00746098	yes	1.62441
ENSGALG00000013660	ENSGALG00000013660	ZNF516	2:90781040-90880738	FEMU_L	FEMU_H	OK	1.70753	2.49765	0.548663	0.897415	0.00295	0.0363141	yes	1.46273
ENSGALG00000013698	ENSGALG00000013698	EFHD2	21:4927439-4930207	FEMU_L	FEMU_H	OK	1.52645	3.40195	1.15619	1.38245	0.00035	0.00746098	yes	2.22868
ENSGALG00000013727	ENSGALG00000013727	SYNJ2	3:51063894-51127835	FEMU_L	FEMU_H	OK	3.04498	4.80923	0.65937	1.09495	0.00015	0.00397273	yes	1.57939
ENSGALG00000013742	ENSGALG00000013742	EZR	3:51391092-51427199	FEMU_L	FEMU_H	OK	7.237	11.4215	0.658294	1.31756	5e-05	0.00162779	yes	1.57822
ENSGALG00000013760	ENSGALG00000013760	GFPT2	13:13243832-13260270	FEMU_L	FEMU_H	OK	5.13755	9.67569	0.913283	1.68637	5e-05	0.00162779	yes	1.88333
ENSGALG00000013794	ENSGALG00000013794	MPPE1	2:97193844-97220472	FEMU_L	FEMU_H	OK	5.25158	8.09411	0.62412	1.12237	0.00055	0.010664	yes	1.54127
ENSGALG00000013803	ENSGALG00000013803	GPR126	3:52145373-52255811	FEMU_L	FEMU_H	OK	1.73491	2.48062	0.515843	0.887303	0.0032	0.0383123	yes	1.42983
ENSGALG00000013826	ENSGALG00000013826	C6ORF115	3:53366259-53369098	FEMU_L	FEMU_H	OK	13.38	19.4336	0.538478	1.11874	0.00315	0.0379939	yes	1.45244
ENSGALG00000013830	ENSGALG00000013830	SLMO1	2:97084766-97095158	FEMU_L	FEMU_H	OK	12.2203	8.75736	-0.480708	-1.00891	0.00185	0.0261439	yes	-1.39543
ENSGALG00000013867	ENSGALG00000013867	PTPN2	2:96897192-96925921	FEMU_L	FEMU_H	OK	9.52114	13.4388	0.4972	1.00092	0.00225	0.0301113	yes	1.41147
ENSGALG00000013869	ENSGALG00000013869	IL20RA	3:54146103-54166542	FEMU_L	FEMU_H	OK	0.75081	1.6303	1.11861	1.1442	0.00085	0.0148809	yes	2.17138
ENSGALG00000013941	ENSGALG00000013941	PDE7B	3:54542843-54704551	FEMU_L	FEMU_H	OK	34.3768	22.609	-0.604534	-1.31112	5e-05	0.00162779	yes	-1.52049
ENSGALG00000013999	ENSGALG00000013999	FBXO40	1:76342956-76354161	FEMU_L	FEMU_H	OK	58.5938	35.1682	-0.736477	-1.45078	5e-05	0.00162779	yes	-1.6661
ENSGALG00000014078	ENSGALG00000014078	DCUN1D4	4:65794329-65821389	FEMU_L	FEMU_H	OK	33.3665	24.9625	-0.418642	-0.962171	0.00375	0.0432563	yes	-1.33667
ENSGALG00000014122	ENSGALG00000014122	CYB5R3	1:68448250-68462610	FEMU_L	FEMU_H	OK	77.4711	106.81	0.46331	0.938962	0.0021	0.0287819	yes	1.3787
ENSGALG00000014192	ENSGALG00000014192	ATP10D	4:66374738-66404130	FEMU_L	FEMU_H	OK	1.64372	2.41448	0.554742	0.898085	0.00315	0.0379939	yes	1.46891
ENSGALG00000014209	ENSGALG00000014209	GPR155	7:16380663-16402658	FEMU_L	FEMU_H	OK	25.2682	17.2208	-0.553174	-1.18749	5e-05	0.00162779	yes	-1.46731
ENSGALG00000014221	ENSGALG00000014221	YIPF7	4:67246401-67261250	FEMU_L	FEMU_H	OK	33.3452	21.2618	-0.649213	-1.35326	5e-05	0.00162779	yes	-1.56831
ENSGALG00000014233	ENSGALG00000014233	FBLN1	1:70623969-70705990	FEMU_L	FEMU_H	OK	11.4852	21.4631	0.902081	1.49662	5e-05	0.00162779	yes	1.86876
ENSGALG00000014244	ENSGALG00000014244	SCNN1A	1:76382782-76390957	FEMU_L	FEMU_H	OK	2.42536	1.58983	-0.609325	-0.911346	0.0038	0.0435238	yes	-1.52555
ENSGALG00000014261	ENSGALG00000014261	UCH-L1	4:68252125-68256752	FEMU_L	FEMU_H	OK	90.2389	138.186	0.614787	1.30238	0.00025	0.0058567	yes	1.53133
ENSGALG00000014262	ENSGALG00000014262	APBB2	4:68331004-68420849	FEMU_L	FEMU_H	OK	34.7806	24.3932	-0.5118	-1.06227	0.0004	0.00827832	yes	-1.42583
ENSGALG00000014270	ENSGALG00000014270	SCRN3	7:16404275-16412287	FEMU_L	FEMU_H	OK	68.5268	49.8975	-0.4577	-0.900591	0.00425	0.0471107	yes	-1.37335
ENSGALG00000014320	ENSGALG00000014320	UGDH	4:68868808-68884495	FEMU_L	FEMU_H	OK	14.4534	20.4777	0.502644	1.06431	0.0005	0.00993182	yes	1.41681
ENSGALG00000014324	ENSGALG00000014324	SLC2A3	1:75323722-75331877	FEMU_L	FEMU_H	OK	15.6162	22.3774	0.519002	1.15719	0.0007	0.0128281	yes	1.43296
ENSGALG00000014412	ENSGALG00000014412	CSTA	1:76253582-76258549	FEMU_L	FEMU_H	OK	32.8283	91.2829	1.47541	3.43995	5e-05	0.00162779	yes	2.78063
ENSGALG00000014512	ENSGALG00000014512	COPS5	2:115019072-115080545	FEMU_L	FEMU_H	OK	161.494	112.759	-0.518234	-1.12424	0.00155	0.0231117	yes	-1.4322
ENSGALG00000014528	ENSGALG00000014528	ENO2	1:76766962-76776197	FEMU_L	FEMU_H	OK	0.786685	1.95047	1.30996	1.49891	5e-05	0.00162779	yes	2.47935
ENSGALG00000014554	ENSGALG00000014554	ATN1	1:76797116-76805080	FEMU_L	FEMU_H	OK	4.77936	6.61974	0.469956	0.947148	0.00215	0.0293609	yes	1.38507
ENSGALG00000014561	ENSGALG00000014561	PTPN6	1:76818704-76828141	FEMU_L	FEMU_H	OK	10.0736	16.6834	0.727838	1.51534	5e-05	0.00162779	yes	1.65616
ENSGALG00000014565	ENSGALG00000014565	PHYH	1:6604838-6614012	FEMU_L	FEMU_H	OK	85.2644	61.8719	-0.462659	-1.0014	0.0017	0.0248589	yes	-1.37808
ENSGALG00000014585	ENSGALG00000014585	CCLI10	19:4792409-4793550	FEMU_L	FEMU_H	OK	61.6452	137.925	1.16183	2.74786	5e-05	0.00162779	yes	2.23741
ENSGALG00000014603	ENSGALG00000014603	C1S	1:76859358-76868459	FEMU_L	FEMU_H	OK	28.1315	39.6162	0.493905	1.01244	0.00185	0.0261439	yes	1.40825
ENSGALG00000014659	ENSGALG00000014659	C1R	1:76872312-76879240	FEMU_L	FEMU_H	OK	14.1045	19.3832	0.45865	0.978211	0.0018	0.025693	yes	1.37426
ENSGALG00000014675	ENSGALG00000014675	RHOBTB3	Z:57184772-57211538	FEMU_L	FEMU_H	OK	8.49075	3.8127	-1.15508	-1.87481	5e-05	0.00162779	yes	-2.22697
ENSGALG00000014681	ENSGALG00000014681	PCSK1	Z:56954952-56986064	FEMU_L	FEMU_H	OK	1.58303	3.69887	1.2244	2.09487	5e-05	0.00162779	yes	2.33658
ENSGALG00000014682	ENSGALG00000014682	CAST	Z:56844263-56903872	FEMU_L	FEMU_H	OK	18.0929	24.6386	0.445497	0.904025	0.00265	0.0337548	yes	1.36178
ENSGALG00000014686	ENSGALG00000014686	FBN2	Z:56586635-56749770	FEMU_L	FEMU_H	OK	0.566575	0.995102	0.812577	1.22116	0.0001	0.00286196	yes	1.75635
ENSGALG00000014688	ENSGALG00000014688	ZYX	1:77014768-77026185	FEMU_L	FEMU_H	OK	26.3063	38.8693	0.563224	1.20584	0.0001	0.00286196	yes	1.47757
ENSGALG00000014692	ENSGALG00000014692	LMNB1	Z:56036834-56059845	FEMU_L	FEMU_H	OK	2.3041	3.73806	0.698086	1.03442	0.0014	0.0215539	yes	1.62235
ENSGALG00000014695	ENSGALG00000014695	CLCN1	1:77089394-77125849	FEMU_L	FEMU_H	OK	11.8308	8.29292	-0.512593	-1.06679	0.0006	0.0114383	yes	-1.42661
ENSGALG00000014759	ENSGALG00000014759	STYK1	1:77852890-77868563	FEMU_L	FEMU_H	OK	26.4876	17.773	-0.575625	-1.18252	0.0003	0.00664444	yes	-1.49032
ENSGALG00000014800	ENSGALG00000014800	ATP6V1A	1:78620628-78635559	FEMU_L	FEMU_H	OK	11.0949	15.2061	0.454751	0.880292	0.00325	0.0387476	yes	1.37055
ENSGALG00000014855	ENSGALG00000014855	GHR	Z:13287240-13417571	FEMU_L	FEMU_H	OK	41.0626	28.3491	-0.534524	-1.1238	0.0004	0.00827832	yes	-1.44846
ENSGALG00000014857	ENSGALG00000014857	SEPP1	Z:13448487-13455542	FEMU_L	FEMU_H	OK	138.45	200.368	0.533288	1.38635	0.00015	0.00397273	yes	1.44722
ENSGALG00000014861	ENSGALG00000014861	NIM1	Z:13504754-13512913	FEMU_L	FEMU_H	OK	6.52554	2.74099	-1.2514	-1.77046	5e-05	0.00162779	yes	-2.38072
ENSGALG00000014870	ENSGALG00000014870	HSF2	3:60779760-60800976	FEMU_L	FEMU_H	OK	22.5171	40.8841	0.860515	1.72576	5e-05	0.00162779	yes	1.81569
ENSGALG00000014873	ENSGALG00000014873	GJA1	3:61222960-61230461	FEMU_L	FEMU_H	OK	18.8402	29.8658	0.664683	1.36198	5e-05	0.00162779	yes	1.58522
ENSGALG00000014877	ENSGALG00000014877	EMB	Z:14595540-14615092	FEMU_L	FEMU_H	OK	1.75804	3.45035	0.972774	1.58539	5e-05	0.00162779	yes	1.96261
ENSGALG00000014880	ENSGALG00000014880	PARP8	Z:14658646-14764986	FEMU_L	FEMU_H	OK	4.04102	6.84351	0.760017	1.30913	5e-05	0.00162779	yes	1.69351
ENSGALG00000014910	ENSGALG00000014910	COLEC12	2:101677427-101769743	FEMU_L	FEMU_H	OK	33.6343	46.2182	0.458527	0.92087	0.00335	0.03969	yes	1.37414
ENSGALG00000014933	ENSGALG00000014933	HEXB	Z:24084172-24099681	FEMU_L	FEMU_H	OK	7.45732	10.9184	0.550036	1.10028	0.0004	0.00827832	yes	1.46412
ENSGALG00000014935	ENSGALG00000014935	GREB1L	2:101998424-102069513	FEMU_L	FEMU_H	OK	2.59398	3.72882	0.523553	1.00829	0.00085	0.0148809	yes	1.43749
ENSGALG00000014936	ENSGALG00000014936	ESCO1	2:102072146-102097199	FEMU_L	FEMU_H	OK	17.7752	13.1325	-0.436724	-0.92551	0.0024	0.0313795	yes	-1.35353
ENSGALG00000014941	ENSGALG00000014941	STXBP5L	1:78926394-79112873	FEMU_L	FEMU_H	OK	3.52062	1.4556	-1.27422	-1.82807	5e-05	0.00162779	yes	-2.41868
ENSGALG00000014964	ENSGALG00000014964	NT5DC1	3:63337143-63456951	FEMU_L	FEMU_H	OK	91.0548	63.9316	-0.510206	-0.913693	0.00395	0.0446566	yes	-1.42425
ENSGALG00000014978	ENSGALG00000014978	IQGAP2	Z:23321200-23436518	FEMU_L	FEMU_H	OK	6.26759	9.68771	0.628244	1.17443	0.00015	0.00397273	yes	1.54568
ENSGALG00000014982	ENSGALG00000014982	RBBP8	2:102488152-102521644	FEMU_L	FEMU_H	OK	1.37216	2.22211	0.695482	1.06065	0.0005	0.00993182	yes	1.61943
ENSGALG00000014984	ENSGALG00000014984	F2RL1	Z:23271916-23281766	FEMU_L	FEMU_H	OK	0.658543	1.59491	1.27612	1.48305	5e-05	0.00162779	yes	2.42187
ENSGALG00000015013	ENSGALG00000015013	GHOX-7	4:78388176-78390740	FEMU_L	FEMU_H	OK	0.308468	0.976284	1.66218	1.29397	0.0008	0.0142025	yes	3.16494
ENSGALG00000015035	ENSGALG00000015035	KIAA1919	3:65614621-65620951	FEMU_L	FEMU_H	OK	24.7098	17.6286	-0.487171	-1.06115	0.00145	0.0220843	yes	-1.40169
ENSGALG00000015056	ENSGALG00000015056	LAMA3	2:102780727-102893609	FEMU_L	FEMU_H	OK	2.15062	2.93842	0.450285	0.902992	0.00255	0.0328493	yes	1.36631
ENSGALG00000015057	ENSGALG00000015057	DDO	3:65969394-65975774	FEMU_L	FEMU_H	OK	12.075	7.12379	-0.761306	-1.44869	5e-05	0.00162779	yes	-1.69502
ENSGALG00000015090	ENSGALG00000015090	PLIN2	Z:33468262-33476023	FEMU_L	FEMU_H	OK	58.6505	82.2781	0.488364	1.021	0.0012	0.0191226	yes	1.40285
ENSGALG00000015110	ENSGALG00000015110	FAM189A2	Z:34532094-34557064	FEMU_L	FEMU_H	OK	25.6256	17.8908	-0.51837	-1.16958	0.00035	0.00746098	yes	-1.43234
ENSGALG00000015132	ENSGALG00000015132	CDH2	2:104449183-104562821	FEMU_L	FEMU_H	OK	7.05442	10.1322	0.522342	1.02284	0.0013	0.0203172	yes	1.43628
ENSGALG00000015138	ENSGALG00000015138	TMEM2	Z:35396341-35429695	FEMU_L	FEMU_H	OK	4.26657	5.90507	0.468877	0.964926	0.0015	0.0225735	yes	1.38403
ENSGALG00000015142	ENSGALG00000015142	DSG2	2:105785434-105800639	FEMU_L	FEMU_H	OK	0.729289	2.60466	1.83653	2.06761	5e-05	0.00162779	yes	3.5715
ENSGALG00000015143	ENSGALG00000015143	TTR	2:105824284-105831740	FEMU_L	FEMU_H	OK	12.0511	32.7002	1.44014	2.53816	5e-05	0.00162779	yes	2.71347
ENSGALG00000015167	ENSGALG00000015167	PRUNE2	Z:37257628-37355651	FEMU_L	FEMU_H	OK	2.78645	4.02588	0.530876	0.99922	0.00085	0.0148809	yes	1.44481
ENSGALG00000015180	ENSGALG00000015180	PSAT1	Z:37821950-37840565	FEMU_L	FEMU_H	OK	3.16546	5.02244	0.665972	1.28125	5e-05	0.00162779	yes	1.58664
ENSGALG00000015207	ENSGALG00000015207	F5	1:83010007-83046065	FEMU_L	FEMU_H	OK	1.50742	3.34565	1.15021	2.01002	5e-05	0.00162779	yes	2.21946
ENSGALG00000015215	ENSGALG00000015215	MAPRE2	2:107310932-107345428	FEMU_L	FEMU_H	OK	75.4182	48.8361	-0.626965	-1.40765	0.00015	0.00397273	yes	-1.54431
ENSGALG00000015216	ENSGALG00000015216	SYK	Z:43922918-43975109	FEMU_L	FEMU_H	OK	1.06616	1.67929	0.655428	0.923149	0.0029	0.0359322	yes	1.57508
ENSGALG00000015233	ENSGALG00000015233	ATP1B1	1:83178849-83189463	FEMU_L	FEMU_H	OK	88.8403	140.715	0.663491	1.30989	5e-05	0.00162779	yes	1.58391
ENSGALG00000015250	ENSGALG00000015250	PCMTD1	2:109171031-109214217	FEMU_L	FEMU_H	OK	38.1717	26.6198	-0.520001	-1.11937	0.00045	0.00913018	yes	-1.43396
ENSGALG00000015286	ENSGALG00000015286	SESN1	3:66547544-66556746	FEMU_L	FEMU_H	OK	201.058	101.795	-0.981947	-1.37536	0.00015	0.00397273	yes	-1.97513
ENSGALG00000015297	ENSGALG00000015297	FOXO3	3:66702482-66716393	FEMU_L	FEMU_H	OK	31.9575	20.7497	-0.623066	-1.30451	0.0001	0.00286196	yes	-1.54014
ENSGALG00000015316	ENSGALG00000015316	C6ORF203	3:67409304-67411773	FEMU_L	FEMU_H	OK	87.4901	64.2215	-0.446063	-1.16597	0.0015	0.0225735	yes	-1.36232
ENSGALG00000015322	ENSGALG00000015322	IMPG2	1:84610639-84660808	FEMU_L	FEMU_H	OK	1.1318	2.58037	1.18896	1.61462	5e-05	0.00162779	yes	2.27988
ENSGALG00000015326	ENSGALG00000015326	CLTA	Z:51863826-51878606	FEMU_L	FEMU_H	OK	36.687	55.0099	0.584424	1.41365	5e-05	0.00162779	yes	1.49944
ENSGALG00000015346	ENSGALG00000015346	NFKBIZ	1:84799654-84816004	FEMU_L	FEMU_H	OK	4.03123	5.93786	0.558725	1.05801	0.0007	0.0128281	yes	1.47297
ENSGALG00000015358	ENSGALG00000015358	MYH15	1:86879997-86923778	FEMU_L	FEMU_H	OK	8.53653	19.2254	1.17129	1.50116	5e-05	0.00162779	yes	2.25213
ENSGALG00000015360	ENSGALG00000015360	KIAA1524	1:86946002-86980110	FEMU_L	FEMU_H	OK	0.829658	1.49703	0.851514	1.20953	0.00015	0.00397273	yes	1.80439
ENSGALG00000015409	ENSGALG00000015409	PROS1	1:89043280-89077838	FEMU_L	FEMU_H	OK	14.3444	19.7875	0.464098	0.941361	0.00215	0.0293609	yes	1.37945
ENSGALG00000015478	ENSGALG00000015478	USP45	3:70842601-70898825	FEMU_L	FEMU_H	OK	20.4866	15.1749	-0.432991	-0.872866	0.00375	0.0432563	yes	-1.35003
ENSGALG00000015486	ENSGALG00000015486	COQ3	3:70928213-70933111	FEMU_L	FEMU_H	OK	21.1583	13.5283	-0.645247	-1.38074	5e-05	0.00162779	yes	-1.56401
ENSGALG00000015490	ENSGALG00000015490	FBXL4	3:71091461-71144033	FEMU_L	FEMU_H	OK	9.87149	6.97784	-0.500486	-0.979274	0.00205	0.0281987	yes	-1.41469
ENSGALG00000015521	ENSGALG00000015521	CRH	2:114712173-114713167	FEMU_L	FEMU_H	OK	2.45991	6.94694	1.49777	1.82706	5e-05	0.00162779	yes	2.82406
ENSGALG00000015525	ENSGALG00000015525	SGK3	2:114933091-114968853	FEMU_L	FEMU_H	OK	3.63321	5.18171	0.512184	1.0027	0.00125	0.0197531	yes	1.42621
ENSGALG00000015602	ENSGALG00000015602	CKMT2	Z:63574949-63597283	FEMU_L	FEMU_H	OK	447.798	239.428	-0.903256	-1.42426	5e-05	0.00162779	yes	-1.87028
ENSGALG00000015624	ENSGALG00000015624	VCAN	Z:62474980-62580840	FEMU_L	FEMU_H	OK	4.54522	8.2779	0.864915	1.53814	5e-05	0.00162779	yes	1.82123
ENSGALG00000015677	ENSGALG00000015677	SUSD1	Z:65978328-66017991	FEMU_L	FEMU_H	OK	5.95743	9.91825	0.735395	1.41772	5e-05	0.00162779	yes	1.66485
ENSGALG00000015679	ENSGALG00000015679	SAMSN1	1:97445927-97480511	FEMU_L	FEMU_H	OK	2.36542	3.89898	0.721002	1.09712	0.0008	0.0142025	yes	1.64833
ENSGALG00000015704	ENSGALG00000015704	TXN	Z:66343848-66349205	FEMU_L	FEMU_H	OK	308.598	463.867	0.587983	1.51313	0.0002	0.00496157	yes	1.50314
ENSGALG00000015732	ENSGALG00000015732	PKIA	2:119973141-120009255	FEMU_L	FEMU_H	OK	141.509	100.342	-0.495972	-1.23232	0.0009	0.0154235	yes	-1.41027
ENSGALG00000015744	ENSGALG00000015744	TPD52	2:120668872-120704236	FEMU_L	FEMU_H	OK	18.0715	29.6268	0.713185	1.4018	5e-05	0.00162779	yes	1.63942
ENSGALG00000015767	ENSGALG00000015767	FABP4	2:121225722-121228944	FEMU_L	FEMU_H	OK	150.319	263.746	0.811128	2.17124	5e-05	0.00162779	yes	1.75458
ENSGALG00000015779	ENSGALG00000015779	PM20D2	3:75200803-75217332	FEMU_L	FEMU_H	OK	41.8061	59.5604	0.510639	1.00669	0.0013	0.0203172	yes	1.42468
ENSGALG00000015822	ENSGALG00000015822	C21ORF7	1:103363913-103393291	FEMU_L	FEMU_H	OK	11.3615	7.76929	-0.548298	-1.07796	0.0012	0.0191226	yes	-1.46236
ENSGALG00000015834	ENSGALG00000015834	TBX18	3:76646413-76672046	FEMU_L	FEMU_H	OK	14.2482	9.76193	-0.545539	-1.01178	0.001	0.0167581	yes	-1.45957
ENSGALG00000015842	ENSGALG00000015842	TIAM1	1:103790945-103933483	FEMU_L	FEMU_H	OK	1.65018	2.40356	0.542551	0.911023	0.00235	0.0310835	yes	1.45655
ENSGALG00000015854	ENSGALG00000015854	PGM3	3:77333023-77340752	FEMU_L	FEMU_H	OK	8.07434	11.7886	0.54598	1.0602	0.0011	0.0180089	yes	1.46001
ENSGALG00000015862	ENSGALG00000015862	CA2	2:122641586-122657831	FEMU_L	FEMU_H	OK	289.254	179.344	-0.689605	-1.265	0.00025	0.0058567	yes	-1.61284
ENSGALG00000015866	ENSGALG00000015866	BCKDHB	3:78457901-78570667	FEMU_L	FEMU_H	OK	15.5142	11.1952	-0.470704	-1.01975	0.0009	0.0154235	yes	-1.38579
ENSGALG00000015868	ENSGALG00000015868	ATP6V0D2	2:122812316-122830102	FEMU_L	FEMU_H	OK	1.70167	4.559	1.42177	1.84824	5e-05	0.00162779	yes	2.67914
ENSGALG00000015869	ENSGALG00000015869	WWP1	2:122849872-122909935	FEMU_L	FEMU_H	OK	97.8483	62.7688	-0.640498	-1.13468	0.0003	0.00664444	yes	-1.55887
ENSGALG00000015901	ENSGALG00000015901	SENP6	3:79966252-79995357	FEMU_L	FEMU_H	OK	16.2451	11.6223	-0.483117	-1.02665	0.00085	0.0148809	yes	-1.39776
ENSGALG00000015906	ENSGALG00000015906	COX7A2	3:80197964-80201301	FEMU_L	FEMU_H	OK	15.6399	22.9359	0.552383	1.21299	0.0009	0.0154235	yes	1.46651
ENSGALG00000015908	ENSGALG00000015908	COL12A1	3:80212181-80312375	FEMU_L	FEMU_H	OK	9.70707	21.4775	1.14572	1.45728	5e-05	0.00162779	yes	2.21257
ENSGALG00000015943	ENSGALG00000015943	PDP1	2:125683594-125690722	FEMU_L	FEMU_H	OK	43.8831	24.0065	-0.870242	-1.5264	5e-05	0.00162779	yes	-1.82797
ENSGALG00000015961	ENSGALG00000015961	SUCLG1	4:85721718-85737210	FEMU_L	FEMU_H	OK	76.8191	54.1759	-0.503814	-1.02517	0.0008	0.0142025	yes	-1.41796
ENSGALG00000015995	ENSGALG00000015995	PTPRA	4:88066860-88164601	FEMU_L	FEMU_H	OK	10.0479	13.5359	0.42989	0.8639	0.0035	0.0411241	yes	1.34713
ENSGALG00000016014	ENSGALG00000016014	RCAN1	1:105292500-105299313	FEMU_L	FEMU_H	OK	21.1839	43.0298	1.02237	2.12665	5e-05	0.00162779	yes	2.03125
ENSGALG00000016022	ENSGALG00000016022	RUNX1	1:105396886-105544588	FEMU_L	FEMU_H	OK	6.11674	9.50645	0.636144	1.13219	0.0006	0.0114383	yes	1.55417
ENSGALG00000016038	ENSGALG00000016038	ADAM33	4:89090235-89114319	FEMU_L	FEMU_H	OK	6.12741	9.24633	0.593605	1.10347	0.0003	0.00664444	yes	1.50901
ENSGALG00000016071	ENSGALG00000016071	CTHRC1	2:129186769-129190817	FEMU_L	FEMU_H	OK	9.51402	23.7737	1.32124	2.08761	5e-05	0.00162779	yes	2.49881
ENSGALG00000016075	ENSGALG00000016075	DCSTAMP	2:129731466-129734439	FEMU_L	FEMU_H	OK	0.737796	1.8399	1.31833	1.35452	5e-05	0.00162779	yes	2.49377
ENSGALG00000016127	ENSGALG00000016127	SH3BGR	1:107392916-107418544	FEMU_L	FEMU_H	OK	512.022	357.143	-0.519706	-1.03108	0.0015	0.0225735	yes	-1.43366
ENSGALG00000016129	ENSGALG00000016129	TSTA3	2:148480027-148483414	FEMU_L	FEMU_H	OK	4.31206	6.63059	0.620759	1.03096	0.0022	0.0297222	yes	1.53768
ENSGALG00000016205	ENSGALG00000016205	PDXK	1:109396354-109434509	FEMU_L	FEMU_H	OK	12.6387	22.4169	0.826739	1.71199	5e-05	0.00162779	yes	1.77367
ENSGALG00000016216	ENSGALG00000016216	NDRG1	2:141549216-141589409	FEMU_L	FEMU_H	OK	26.5393	40.9599	0.626084	1.35584	5e-05	0.00162779	yes	1.54337
ENSGALG00000016220	ENSGALG00000016220	WISP1	2:141532749-141540007	FEMU_L	FEMU_H	OK	4.39926	6.72113	0.611442	0.957673	0.00435	0.0476612	yes	1.52779
ENSGALG00000016261	ENSGALG00000016261	NOX2	1:112491624-112511703	FEMU_L	FEMU_H	OK	3.04575	6.32228	1.05364	1.63799	5e-05	0.00162779	yes	2.07576
ENSGALG00000016285	ENSGALG00000016285	-	1:115176850-115211780	FEMU_L	FEMU_H	OK	2.94937	4.75699	0.689641	1.15766	0.00025	0.0058567	yes	1.61288
ENSGALG00000016292	ENSGALG00000016292	COL21A1	3:86631542-86708701	FEMU_L	FEMU_H	OK	5.67975	7.72875	0.444407	0.880732	0.0043	0.0474797	yes	1.36075
ENSGALG00000016300	ENSGALG00000016300	TINAG	3:87275062-87319001	FEMU_L	FEMU_H	OK	13.6176	7.85417	-0.793945	-1.4854	5e-05	0.00162779	yes	-1.73381
ENSGALG00000016309	ENSGALG00000016309	KLHL31	3:87554345-87560990	FEMU_L	FEMU_H	OK	301.39	193.049	-0.642662	-1.14899	0.0002	0.00496157	yes	-1.56121
ENSGALG00000016312	ENSGALG00000016312	POLA1	1:117286492-117477666	FEMU_L	FEMU_H	OK	4.20677	5.97451	0.506108	0.923015	0.0023	0.0306002	yes	1.42021
ENSGALG00000016320	ENSGALG00000016320	FBXO9	3:87729800-87747291	FEMU_L	FEMU_H	OK	63.1353	46.8598	-0.430094	-0.915694	0.0037	0.04281	yes	-1.34732
ENSGALG00000016324	ENSGALG00000016324	GSTA3	3:87785841-87793876	FEMU_L	FEMU_H	OK	2.62881	1.12331	-1.22665	-1.27233	0.0011	0.0180089	yes	-2.34023
ENSGALG00000016325	ENSGALG00000016325	GSTA3	3:87798976-87804665	FEMU_L	FEMU_H	OK	10.3894	21.1158	1.0232	1.9445	5e-05	0.00162779	yes	2.03242
ENSGALG00000016329	ENSGALG00000016329	AGPAT5	3:87880913-87937006	FEMU_L	FEMU_H	OK	42.4147	31.9847	-0.407184	-0.887998	0.00435	0.0476612	yes	-1.32609
ENSGALG00000016331	ENSGALG00000016331	SQLE	2:138265072-138279203	FEMU_L	FEMU_H	OK	1.82075	3.1539	0.792602	1.19424	0.00035	0.00746098	yes	1.7322
ENSGALG00000016348	ENSGALG00000016348	SAT1	1:117759375-117761976	FEMU_L	FEMU_H	OK	136.303	220.003	0.690703	1.67535	5e-05	0.00162779	yes	1.61407
ENSGALG00000016352	ENSGALG00000016352	DLGAP2	3:90624219-91037359	FEMU_L	FEMU_H	OK	0.294422	0.904171	1.61871	1.51789	5e-05	0.00162779	yes	3.071
ENSGALG00000016368	ENSGALG00000016368	KLHL38	2:137696847-137701773	FEMU_L	FEMU_H	OK	5.63552	2.45107	-1.20113	-1.68159	5e-05	0.00162779	yes	-2.2992
ENSGALG00000016369	ENSGALG00000016369	FBXO32	2:137644050-137668702	FEMU_L	FEMU_H	OK	70.6879	37.6131	-0.910227	-1.52067	5e-05	0.00162779	yes	-1.87934
ENSGALG00000016394	ENSGALG00000016394	HAS2	2:136937864-136952782	FEMU_L	FEMU_H	OK	2.11573	3.3164	0.648461	1.06533	0.001	0.0167581	yes	1.5675
ENSGALG00000016413	ENSGALG00000016413	DEPTOR	2:136280449-136356111	FEMU_L	FEMU_H	OK	40.8892	25.5446	-0.678705	-1.35336	5e-05	0.00162779	yes	-1.6007
ENSGALG00000016442	ENSGALG00000016442	RRM2	3:96087198-96092245	FEMU_L	FEMU_H	OK	3.36454	5.04275	0.5838	0.966887	0.0034	0.0401568	yes	1.49879
ENSGALG00000016456	ENSGALG00000016456	LPIN1	3:96971361-97044067	FEMU_L	FEMU_H	OK	11.0921	7.9148	-0.486903	-0.974868	0.00135	0.0209545	yes	-1.40143
ENSGALG00000016480	ENSGALG00000016480	SDC1	3:101228448-101234491	FEMU_L	FEMU_H	OK	5.04673	7.50762	0.573006	1.11223	0.00025	0.0058567	yes	1.48762
ENSGALG00000016524	ENSGALG00000016524	CAD	3:104164894-104174351	FEMU_L	FEMU_H	OK	2.08274	3.05519	0.552777	1.01283	0.00145	0.0220843	yes	1.46691
ENSGALG00000016564	ENSGALG00000016564	PTK2B	3:104676809-104704881	FEMU_L	FEMU_H	OK	0.822733	1.45284	0.820377	1.17872	0.0002	0.00496157	yes	1.76587
ENSGALG00000016595	ENSGALG00000016595	TRIM35	3:104980476-104985240	FEMU_L	FEMU_H	OK	4.14181	6.23552	0.590249	1.0118	0.00205	0.0281987	yes	1.50551
ENSGALG00000016605	ENSGALG00000016605	EFR3B	3:105019504-105046269	FEMU_L	FEMU_H	OK	0.780623	1.55524	0.994444	1.19852	0.0001	0.00286196	yes	1.99231
ENSGALG00000016636	ENSGALG00000016636	ARSH	1:127805904-127818492	FEMU_L	FEMU_H	OK	4.06988	5.88904	0.533045	0.922228	0.00395	0.0446566	yes	1.44698
ENSGALG00000016661	ENSGALG00000016661	BLK	3:106862803-106898321	FEMU_L	FEMU_H	OK	1.25132	2.08458	0.736306	0.971021	0.0018	0.025693	yes	1.6659
ENSGALG00000016693	ENSGALG00000016693	-	1:128513718-128552404	FEMU_L	FEMU_H	OK	2.22815	3.53025	0.663922	1.04572	0.0012	0.0191226	yes	1.58438
ENSGALG00000016709	ENSGALG00000016709	RCAN2	3:109338624-109369202	FEMU_L	FEMU_H	OK	5.91268	11.0562	0.902972	1.50505	5e-05	0.00162779	yes	1.86991
ENSGALG00000016713	ENSGALG00000016713	PLA2G7	3:109447789-109469298	FEMU_L	FEMU_H	OK	6.02642	8.233	0.450116	0.906503	0.0024	0.0313795	yes	1.36615
ENSGALG00000016719	ENSGALG00000016719	TNFRSF21	3:109558089-109588428	FEMU_L	FEMU_H	OK	17.7701	23.7563	0.418861	0.900433	0.0031	0.0375904	yes	1.33687
ENSGALG00000016728	ENSGALG00000016728	RP2	1:129557912-129575998	FEMU_L	FEMU_H	OK	7.93603	11.1263	0.487479	1.04528	0.0004	0.00827832	yes	1.40199
ENSGALG00000016744	ENSGALG00000016744	GABRA5	1:130620079-130675538	FEMU_L	FEMU_H	OK	0.235426	0.735938	1.64431	1.35827	0.00025	0.0058567	yes	3.12598
ENSGALG00000016747	ENSGALG00000016747	UBE3A	1:131249005-131286295	FEMU_L	FEMU_H	OK	25.8068	18.3572	-0.491403	-1.00701	0.00075	0.0135477	yes	-1.40581
ENSGALG00000016782	ENSGALG00000016782	IL1R2	1:133109395-133119021	FEMU_L	FEMU_H	OK	0.588126	1.48715	1.33836	1.1547	0.00235	0.0310835	yes	2.52864
ENSGALG00000016783	ENSGALG00000016783	IL1R1	1:133163681-133185156	FEMU_L	FEMU_H	OK	3.52003	5.29524	0.589109	0.998855	0.0012	0.0191226	yes	1.50432
ENSGALG00000016785	ENSGALG00000016785	IL1RL1	1:133227060-133252726	FEMU_L	FEMU_H	OK	1.67145	3.26567	0.966277	1.11529	0.0004	0.00827832	yes	1.95379
ENSGALG00000016786	ENSGALG00000016786	IL18R1	1:133259700-133278851	FEMU_L	FEMU_H	OK	1.05722	1.63672	0.630533	0.897638	0.00465	0.0498898	yes	1.54814
ENSGALG00000016826	ENSGALG00000016826	ADPRHL1	1:136753730-136773443	FEMU_L	FEMU_H	OK	10.9409	20.4038	0.899103	1.42665	5e-05	0.00162779	yes	1.86491
ENSGALG00000016859	ENSGALG00000016859	-	1:141986529-142004203	FEMU_L	FEMU_H	OK	12.8192	6.6776	-0.9409	-1.52502	0.0002	0.00496157	yes	-1.91973
ENSGALG00000016865	ENSGALG00000016865	TPP2	1:142092495-142147887	FEMU_L	FEMU_H	OK	82.2406	40.0829	-1.03686	-1.72595	5e-05	0.00162779	yes	-2.05176
ENSGALG00000016867	ENSGALG00000016867	ITGBL1	1:142614260-142752083	FEMU_L	FEMU_H	OK	2.94041	5.50728	0.905322	1.49291	5e-05	0.00162779	yes	1.87296
ENSGALG00000016919	ENSGALG00000016919	IRG1	1:153686166-153693674	FEMU_L	FEMU_H	OK	0.826527	1.65323	1.00015	1.13946	0.0006	0.0114383	yes	2.00021
ENSGALG00000016951	ENSGALG00000016951	MTRF1	1:165172542-165185717	FEMU_L	FEMU_H	OK	31.1155	22.485	-0.468668	-1.05279	0.00105	0.0173403	yes	-1.38383
ENSGALG00000016954	ENSGALG00000016954	RGCC	1:165264941-165276995	FEMU_L	FEMU_H	OK	244.759	446.1	0.866009	1.41624	0.0001	0.00286196	yes	1.82261
ENSGALG00000016979	ENSGALG00000016979	SLC25A30	1:167080642-167087881	FEMU_L	FEMU_H	OK	115.584	53.1861	-1.11982	-1.86298	5e-05	0.00162779	yes	-2.1732
ENSGALG00000016986	ENSGALG00000016986	LCP1	1:167327554-167356169	FEMU_L	FEMU_H	OK	16.308	24.1303	0.565267	1.13608	0.0003	0.00664444	yes	1.47966
ENSGALG00000017000	ENSGALG00000017000	RCBTB2	1:168132349-168158284	FEMU_L	FEMU_H	OK	9.09592	6.62922	-0.456381	-0.920222	0.0044	0.04807	yes	-1.3721
ENSGALG00000017040	ENSGALG00000017040	-	1:170575658-170618202	FEMU_L	FEMU_H	OK	2.36232	3.92277	0.731671	1.23456	5e-05	0.00162779	yes	1.66056
ENSGALG00000017071	ENSGALG00000017071	N4BP2L2	1:173762790-173787008	FEMU_L	FEMU_H	OK	11.7454	8.67187	-0.437676	-0.946698	0.0024	0.0313795	yes	-1.35442
ENSGALG00000017075	ENSGALG00000017075	FRY	1:173863588-174002319	FEMU_L	FEMU_H	OK	13.4413	9.39455	-0.516772	-1.07541	0.0003	0.00664444	yes	-1.43075
ENSGALG00000017085	ENSGALG00000017085	SLC7A1	1:174687110-174726955	FEMU_L	FEMU_H	OK	2.53502	5.09446	1.00693	1.63017	5e-05	0.00162779	yes	2.00963
ENSGALG00000017133	ENSGALG00000017133	N6AMT2	1:178039373-178049014	FEMU_L	FEMU_H	OK	30.1353	22.3487	-0.431263	-0.976768	0.0022	0.0297222	yes	-1.34841
ENSGALG00000017135	ENSGALG00000017135	CRYL1	1:178104768-178156860	FEMU_L	FEMU_H	OK	34.0255	23.6787	-0.523026	-0.986447	0.00105	0.0173403	yes	-1.43697
ENSGALG00000017158	ENSGALG00000017158	KDELC2	1:179477305-179484738	FEMU_L	FEMU_H	OK	21.0573	29.5848	0.490535	1.05043	0.0019	0.0267176	yes	1.40497
ENSGALG00000017165	ENSGALG00000017165	CUL5	1:179606745-179632201	FEMU_L	FEMU_H	OK	63.9252	44.5038	-0.522458	-0.978954	0.0015	0.0225735	yes	-1.4364
ENSGALG00000017181	ENSGALG00000017181	DCUN1D5	1:181589726-181602143	FEMU_L	FEMU_H	OK	151.012	92.6297	-0.70512	-1.62582	0.0001	0.00286196	yes	-1.63028
ENSGALG00000017183	ENSGALG00000017183	MMP13	1:181647082-181654718	FEMU_L	FEMU_H	OK	0.421122	0.927734	1.13947	1.00689	0.0018	0.025693	yes	2.203
ENSGALG00000017184	ENSGALG00000017184	MMP7	1:181775555-181779895	FEMU_L	FEMU_H	OK	4.23979	8.59141	1.0189	1.42792	5e-05	0.00162779	yes	2.02637
ENSGALG00000017185	ENSGALG00000017185	TMEM123	1:181805652-181822734	FEMU_L	FEMU_H	OK	13.4951	21.0244	0.639632	1.37252	5e-05	0.00162779	yes	1.55793
ENSGALG00000017239	ENSGALG00000017239	CTSC	1:187466812-187482868	FEMU_L	FEMU_H	OK	79.2128	120.329	0.603178	1.28259	0.0001	0.00286196	yes	1.51906
ENSGALG00000017247	ENSGALG00000017247	PRCP	1:188219968-188248544	FEMU_L	FEMU_H	OK	11.8957	16.1789	0.443671	0.948763	0.00225	0.0301113	yes	1.36006
ENSGALG00000017304	ENSGALG00000017304	PGM2L1	1:195086449-195120846	FEMU_L	FEMU_H	OK	30.0097	20.0243	-0.583677	-1.24188	0.0001	0.00286196	yes	-1.49866
ENSGALG00000017308	ENSGALG00000017308	CHRDL2	1:194991363-195010253	FEMU_L	FEMU_H	OK	0.822516	2.03085	1.30397	1.34187	0.0001	0.00286196	yes	2.46907
ENSGALG00000017316	ENSGALG00000017316	UCP	1:194821404-194824338	FEMU_L	FEMU_H	OK	221.371	132.648	-0.738865	-1.13696	0.0013	0.0203172	yes	-1.66886
ENSGALG00000017327	ENSGALG00000017327	P2RY3	1:194498167-194499330	FEMU_L	FEMU_H	OK	5.81295	9.28597	0.675783	1.1893	0.00055	0.010664	yes	1.59746
ENSGALG00000017328	ENSGALG00000017328	P2RY2	1:194466867-194469256	FEMU_L	FEMU_H	OK	41.7713	25.4863	-0.712791	-1.62793	5e-05	0.00162779	yes	-1.63897
ENSGALG00000017331	ENSGALG00000017331	GDPD5	1:194098030-194256622	FEMU_L	FEMU_H	OK	1.23519	2.26799	0.876688	1.35044	5e-05	0.00162779	yes	1.83616
ENSGALG00000017414	ENSGALG00000017414	JUP	27:4658139-4665314	FEMU_L	FEMU_H	OK	28.6061	38.4268	0.425788	0.938535	0.00275	0.0347172	yes	1.34331
ENSGALG00000017419	ENSGALG00000017419	HPS1	6:21789161-21793861	FEMU_L	FEMU_H	OK	2.1569	3.43623	0.671869	1.03457	0.0016	0.0236708	yes	1.59314
ENSGALG00000017447	ENSGALG00000017447	OSTF1	Z:36702412-36722019	FEMU_L	FEMU_H	OK	15.9191	22.1799	0.47849	1.03094	0.0037	0.04281	yes	1.39328
ENSGALG00000017567	ENSGALG00000017567	GPD1	LGE22C19W28_E50C23:290245-294140	FEMU_L	FEMU_H	OK	1633.11	962.709	-0.762451	-1.20844	0.00035	0.00746098	yes	-1.69637
ENSGALG00000017644	ENSGALG00000017644	COTL1	11:16284724-16301412	FEMU_L	FEMU_H	OK	102.488	165.994	0.695681	2.11616	5e-05	0.00162779	yes	1.61965
ENSGALG00000017652	ENSGALG00000017652	TTC9	5:26667142-26693242	FEMU_L	FEMU_H	OK	3.12915	7.86559	1.32978	1.7756	5e-05	0.00162779	yes	2.51364
ENSGALG00000018557	ENSGALG00000018557	SOD3	4:73280250-73281120	FEMU_L	FEMU_H	OK	36.7372	68.0405	0.889152	2.01344	5e-05	0.00162779	yes	1.85209
ENSGALG00000018700	ENSGALG00000018700	PPAPDC3	17:6149890-6158730	FEMU_L	FEMU_H	OK	67.097	49.2386	-0.446459	-1.02397	0.0037	0.04281	yes	-1.36269
ENSGALG00000018875	ENSGALG00000018875	-	14:14463125-14480479	FEMU_L	FEMU_H	OK	3.01562	1.94665	-0.631462	-1.0828	0.0003	0.00664444	yes	-1.54913
ENSGALG00000018942	ENSGALG00000018942	NRGN	24:294676-296798	FEMU_L	FEMU_H	OK	111.206	65.1292	-0.771863	-2.30514	5e-05	0.00162779	yes	-1.70747
ENSGALG00000018967	ENSGALG00000018967	LYN	2:110831286-110878413	FEMU_L	FEMU_H	OK	9.09009	15.7779	0.795543	1.65771	5e-05	0.00162779	yes	1.73573
ENSGALG00000019060	ENSGALG00000019060	MMP27	1:181720809-181729291	FEMU_L	FEMU_H	OK	1.18319	2.30095	0.95955	1.10868	0.00115	0.0186395	yes	1.9447
ENSGALG00000019061	ENSGALG00000019061	MMP1	1:181709980-181716472	FEMU_L	FEMU_H	OK	0.0461682	0.746258	4.0147	1.76545	0.0009	0.0154235	yes	16.1639
ENSGALG00000019156	ENSGALG00000019156	-	1:118603372-118606801	FEMU_L	FEMU_H	OK	8.88564	14.0385	0.659844	1.22922	0.0012	0.0191226	yes	1.57991
ENSGALG00000019157	ENSGALG00000019157	SMPX	1:118550326-118558867	FEMU_L	FEMU_H	OK	153.415	275.844	0.846412	2.86639	5e-05	0.00162779	yes	1.79802
ENSGALG00000019171	ENSGALG00000019171	C1H21orf33	1:109661534-109668400	FEMU_L	FEMU_H	OK	123.84	92.0521	-0.427953	-0.935073	0.00415	0.0461825	yes	-1.34532
ENSGALG00000019231	ENSGALG00000019231	CD200R1A	1:82841596-82864019	FEMU_L	FEMU_H	OK	0.79328	1.40598	0.82567	0.938088	0.00415	0.0461825	yes	1.77236
ENSGALG00000019325	ENSGALG00000019325	-	1:49029411-49037608	FEMU_L	FEMU_H	OK	8.87968	24.0188	1.43558	2.55824	5e-05	0.00162779	yes	2.70491
ENSGALG00000019430	ENSGALG00000019430	-	2:147954962-147960386	FEMU_L	FEMU_H	OK	0.89608	2.46274	1.45857	1.42578	0.0006	0.0114383	yes	2.74836
ENSGALG00000019552	ENSGALG00000019552	SERPINB2	2:67753129-67763712	FEMU_L	FEMU_H	OK	0.319294	0.66732	1.06349	1.00348	0.00245	0.0317773	yes	2.08998
ENSGALG00000019553	ENSGALG00000019553	SERPINB10	2:67745614-67751998	FEMU_L	FEMU_H	OK	0.477249	0.997061	1.06294	0.99477	0.00305	0.0370632	yes	2.08918
ENSGALG00000019751	ENSGALG00000019751	MICAL1	26:16130-27205	FEMU_L	FEMU_H	OK	4.22109	8.6115	1.02865	2.00049	5e-05	0.00162779	yes	2.04011
ENSGALG00000019755	ENSGALG00000019755	CD300L-S1	18:10690315-10691046	FEMU_L	FEMU_H	OK	5.99691	12.832	1.09746	1.80704	0.0003	0.00664444	yes	2.13978
ENSGALG00000019756	ENSGALG00000019756	MLANA	Z:27673374-27679075	FEMU_L	FEMU_H	OK	0.299443	1.36124	2.18457	1.56427	0.00015	0.00397273	yes	4.54591
ENSGALG00000019796	ENSGALG00000019796	DAP3	25:1424760-1432348	FEMU_L	FEMU_H	OK	43.6259	32.5336	-0.423255	-0.978111	0.0032	0.0383123	yes	-1.34095
ENSGALG00000019845	ENSGALG00000019845	GAL9	3:107060377-107063435	FEMU_L	FEMU_H	OK	5.24942	1.60185	-1.71242	-1.29842	0.0022	0.0297222	yes	-3.2771
ENSGALG00000019861	ENSGALG00000019861	-	3:104748514-104759270	FEMU_L	FEMU_H	OK	0.652433	1.46422	1.16624	1.27902	0.00025	0.0058567	yes	2.24426
ENSGALG00000020067	ENSGALG00000020067	VASH2	3:21083662-21110352	FEMU_L	FEMU_H	OK	15.9797	23.235	0.540063	1.05914	0.00175	0.0252971	yes	1.45404
ENSGALG00000020151	ENSGALG00000020151	NMU	4:64646051-64657877	FEMU_L	FEMU_H	OK	0.406407	1.12987	1.47516	1.17538	0.00285	0.0354674	yes	2.78014
ENSGALG00000020195	ENSGALG00000020195	DMP1	4:45093169-45095392	FEMU_L	FEMU_H	OK	2.50781	7.17887	1.51733	2.12899	5e-05	0.00162779	yes	2.86261
ENSGALG00000020249	ENSGALG00000020249	RAPGEF2	4:21509901-21683609	FEMU_L	FEMU_H	OK	5.82247	8.70975	0.581001	1.18307	0.00015	0.00397273	yes	1.49589
ENSGALG00000020251	ENSGALG00000020251	FNIP2	4:21425882-21496063	FEMU_L	FEMU_H	OK	3.40636	4.89097	0.521889	0.910703	0.0024	0.0313795	yes	1.43583
ENSGALG00000020513	ENSGALG00000020513	MS4A15	5:476598-482298	FEMU_L	FEMU_H	OK	8.25603	14.1269	0.774928	1.48493	5e-05	0.00162779	yes	1.7111
ENSGALG00000020538	ENSGALG00000020538	MFSD7	Z:52533460-52549979	FEMU_L	FEMU_H	OK	1.08869	1.9103	0.811208	1.11448	0.0005	0.00993182	yes	1.75468
ENSGALG00000020729	ENSGALG00000020729	NDUFAF5	3:11932216-11937464	FEMU_L	FEMU_H	OK	19.7108	12.8277	-0.619726	-1.32051	0.0002	0.00496157	yes	-1.53658
ENSGALG00000020746	ENSGALG00000020746	EXOSC1	6:21891715-21893038	FEMU_L	FEMU_H	OK	56.7585	38.5717	-0.557293	-1.42306	0.0003	0.00664444	yes	-1.47151
ENSGALG00000020876	ENSGALG00000020876	AOX2P	7:10736835-10779412	FEMU_L	FEMU_H	OK	8.58905	5.08299	-0.756822	-1.4057	5e-05	0.00162779	yes	-1.68976
ENSGALG00000020927	ENSGALG00000020927	ARPC5	8:7604690-7609670	FEMU_L	FEMU_H	OK	59.4218	90.9965	0.614819	1.53619	5e-05	0.00162779	yes	1.53137
ENSGALG00000021021	ENSGALG00000021021	ARL4C	7:5654087-5654666	FEMU_L	FEMU_H	OK	6.63856	13.6473	1.03968	1.73957	0.0001	0.00286196	yes	2.05577
ENSGALG00000021043	ENSGALG00000021043	MUC7	14:5987733-5992617	FEMU_L	FEMU_H	OK	0.301011	1.25106	2.05526	1.15985	0.0001	0.00286196	yes	4.15619
ENSGALG00000021074	ENSGALG00000021074	MYOC	8:4707986-4710477	FEMU_L	FEMU_H	OK	5.36427	3.36291	-0.673675	-1.10341	0.00195	0.0272186	yes	-1.59513
ENSGALG00000021139	ENSGALG00000021139	GGA.47846	15:7928726-7933299	FEMU_L	FEMU_H	OK	153.805	384.619	1.32232	2.09555	5e-05	0.00162779	yes	2.50068
ENSGALG00000021142	ENSGALG00000021142	-	15:7936991-7938711	FEMU_L	FEMU_H	OK	12.6977	42.3485	1.73774	3.69396	5e-05	0.00162779	yes	3.33512
ENSGALG00000021143	ENSGALG00000021143	RGS18	8:3638244-3646820	FEMU_L	FEMU_H	OK	5.04995	7.28373	0.528408	0.967137	0.00225	0.0301113	yes	1.44234
ENSGALG00000021240	ENSGALG00000021240	-	8:1170923-1177199	FEMU_L	FEMU_H	OK	2.45198	4.56439	0.896472	0.924615	0.00315	0.0379939	yes	1.86151
ENSGALG00000021355	ENSGALG00000021355	-	Z:8875531-8883718	FEMU_L	FEMU_H	OK	1.93999	3.25902	0.74839	1.04366	0.0006	0.0114383	yes	1.67992
ENSGALG00000021395	ENSGALG00000021395	ABCA3	18:8206966-8226132	FEMU_L	FEMU_H	OK	5.06468	7.62415	0.590107	1.17737	5e-05	0.00162779	yes	1.50536
ENSGALG00000021490	ENSGALG00000021490	GPR97	11:525224-529289	FEMU_L	FEMU_H	OK	0.756021	1.73317	1.19692	1.35224	5e-05	0.00162779	yes	2.2925
ENSGALG00000021569	ENSGALG00000021569	C1QA	21:6064484-6066427	FEMU_L	FEMU_H	OK	28.3642	48.3021	0.768015	1.78877	5e-05	0.00162779	yes	1.70293
ENSGALG00000021573	ENSGALG00000021573	PIK3R5	AADN03010810.1:0-9215	FEMU_L	FEMU_H	OK	2.25329	3.52497	0.645577	1.12633	0.0003	0.00664444	yes	1.56436
ENSGALG00000022191	ENSGALG00000022191	PFKFB1	JH376257.1:70-1452	FEMU_L	FEMU_H	OK	202.2	121.202	-0.738363	-2.05632	5e-05	0.00162779	yes	-1.66828
ENSGALG00000022234	ENSGALG00000022234	-	LGE64:757333-788203	FEMU_L	FEMU_H	OK	2.22951	0.578395	-1.9466	-1.70296	5e-05	0.00162779	yes	-3.85465
ENSGALG00000022324	ENSGALG00000022324	-	JH376180.1:56000-57008	FEMU_L	FEMU_H	OK	0.844617	1.87371	1.14953	1.13859	0.00325	0.0387476	yes	2.21842
ENSGALG00000022438	ENSGALG00000022438	-	JH375652.1:1518-4952	FEMU_L	FEMU_H	OK	63.6745	42.654	-0.578033	-1.62094	0.0002	0.00496157	yes	-1.49281
ENSGALG00000022490	ENSGALG00000022490	ARPC1B	14:4361219-4366882	FEMU_L	FEMU_H	OK	28.7665	50.0515	0.799024	1.81698	5e-05	0.00162779	yes	1.73992
ENSGALG00000022629	ENSGALG00000022629	C1ORF63	AADN03025472.1:20-1425	FEMU_L	FEMU_H	OK	65.9907	48.8259	-0.434614	-0.966239	0.00415	0.0461825	yes	-1.35155
ENSGALG00000022694	ENSGALG00000022694	-	1:195122621-195123433	FEMU_L	FEMU_H	OK	27.1697	17.7046	-0.617876	-1.3373	0.00065	0.0122476	yes	-1.53461
ENSGALG00000022800	ENSGALG00000022800	-	2:117126578-117312904	FEMU_L	FEMU_H	OK	0.497495	0.964229	0.954693	0.950904	0.00175	0.0252971	yes	1.93817
ENSGALG00000022871	ENSGALG00000022871	HHLA2	1:86867700-86874706	FEMU_L	FEMU_H	OK	5.61495	9.42801	0.747679	1.2726	0.0002	0.00496157	yes	1.67909
ENSGALG00000023014	ENSGALG00000023014	PPP1R36	5:52754965-52774887	FEMU_L	FEMU_H	OK	1.50104	2.32677	0.632362	0.969121	0.0018	0.025693	yes	1.5501
ENSGALG00000023066	ENSGALG00000023066	DNAJA1	Z:70417888-70424546	FEMU_L	FEMU_H	OK	146.561	105.18	-0.478639	-0.906013	0.0014	0.0215539	yes	-1.39343
ENSGALG00000023084	ENSGALG00000023084	-	2:80772105-80776769	FEMU_L	FEMU_H	OK	2.47924	1.02829	-1.26965	-1.11532	0.00075	0.0135477	yes	-2.41103
ENSGALG00000023241	ENSGALG00000023241	-	3:29668179-29669945	FEMU_L	FEMU_H	OK	49.9629	77.8955	0.640681	1.67417	0.0001	0.00286196	yes	1.55906
ENSGALG00000023355	ENSGALG00000023355	TMEM154	4:33309103-33320854	FEMU_L	FEMU_H	OK	0.733073	1.67919	1.19574	1.24477	0.0002	0.00496157	yes	2.29062
ENSGALG00000023364	ENSGALG00000023364	CDC42EP4	18:9283709-9291044	FEMU_L	FEMU_H	OK	3.87116	6.38958	0.722958	1.24288	0.00035	0.00746098	yes	1.65056
ENSGALG00000023411	ENSGALG00000023411	CD180	Z:21157449-21166375	FEMU_L	FEMU_H	OK	0.96513	1.82634	0.920156	1.11779	0.0009	0.0154235	yes	1.89232
ENSGALG00000023622	ENSGALG00000023622	AVD	Z:9023590-9024768	FEMU_L	FEMU_H	OK	174.559	265.025	0.60241	1.45716	0.00015	0.00397273	yes	1.51825
ENSGALG00000023689	ENSGALG00000023689	ASS1	17:5881859-5902534	FEMU_L	FEMU_H	OK	13.5567	22.1087	0.70561	1.50949	5e-05	0.00162779	yes	1.63083
ENSGALG00000023691	ENSGALG00000023691	ENTPD7	6:21651670-21655392	FEMU_L	FEMU_H	OK	1.11852	1.97975	0.823728	1.00251	0.00295	0.0363141	yes	1.76997
ENSGALG00000023772	ENSGALG00000023772	HSPB7	21:4309856-4311399	FEMU_L	FEMU_H	OK	80.875	139.476	0.786255	1.68732	5e-05	0.00162779	yes	1.72459
ENSGALG00000023780	ENSGALG00000023780	TREM-B2V2	26:4693284-4699278	FEMU_L	FEMU_H	OK	1.44023	2.66465	0.88765	0.880325	0.00305	0.0370632	yes	1.85016
ENSGALG00000023781	ENSGALG00000023781	TREM-A1	26:4686587-4691130	FEMU_L	FEMU_H	OK	4.26332	7.90406	0.890617	1.31981	0.0007	0.0128281	yes	1.85397
ENSGALG00000023872	ENSGALG00000023872	FAM129B	17:2410446-2426122	FEMU_L	FEMU_H	OK	8.93373	13.347	0.579178	1.20611	0.0001	0.00286196	yes	1.494
ENSGALG00000023909	ENSGALG00000023909	ENTPD2	17:1883862-1894238	FEMU_L	FEMU_H	OK	1.59114	3.01013	0.919767	1.17535	0.00055	0.010664	yes	1.89181
ENSGALG00000023950	ENSGALG00000023950	CR1L	26:2599567-2605277	FEMU_L	FEMU_H	OK	8.40844	11.5819	0.461962	0.919806	0.0046	0.0494467	yes	1.37741
ENSGALG00000023973	ENSGALG00000023973	-	AADN03011039.1:4-396	FEMU_L	FEMU_H	OK	2606.68	4002.91	0.618834	1.76966	0.00275	0.0347172	yes	1.53563
ENSGALG00000023981	ENSGALG00000023981	LMF2	1:601645-606054	FEMU_L	FEMU_H	OK	12.2971	16.5279	0.426595	0.948249	0.00305	0.0370632	yes	1.34406
ENSGALG00000024011	ENSGALG00000024011	EX-FABP	17:501841-504845	FEMU_L	FEMU_H	OK	26.7178	76.9311	1.52577	3.27366	5e-05	0.00162779	yes	2.8794
ENSGALG00000024272	ENSGALG00000024272	S100A9	25:734440-740904	FEMU_L	FEMU_H	OK	5.25624	15.5641	1.56612	1.81521	5e-05	0.00162779	yes	2.96107
ENSGALG00000024346	ENSGALG00000024346	FAM46B	23:1850122-1854951	FEMU_L	FEMU_H	OK	24.2138	16.5229	-0.551364	-1.19764	5e-05	0.00162779	yes	-1.46547
ENSGALG00000024368	ENSGALG00000024368	AMH	28:1956622-1960825	FEMU_L	FEMU_H	OK	17.4133	12.4443	-0.48471	-1.08161	0.00095	0.0161585	yes	-1.3993
ENSGALG00000024470	ENSGALG00000024470	CCLI5	19:4788613-4789702	FEMU_L	FEMU_H	OK	231.496	161.008	-0.523853	-1.19236	0.0012	0.0191226	yes	-1.43779
ENSGALG00000025745	ENSGALG00000025745	ARHGAP27	27:1570531-1585486	FEMU_L	FEMU_H	OK	1.52688	2.44904	0.681624	1.01625	0.0007	0.0128281	yes	1.60394
ENSGALG00000025764	ENSGALG00000025764	FKBP10	27:4679152-4685639	FEMU_L	FEMU_H	OK	9.76793	14.256	0.545444	1.14876	0.00025	0.0058567	yes	1.45947
ENSGALG00000025796	ENSGALG00000025796	ADI1	3:93285428-93293420	FEMU_L	FEMU_H	OK	35.6179	26.6806	-0.416809	-0.931326	0.00285	0.0354674	yes	-1.33497
ENSGALG00000025851	ENSGALG00000025851	GPRIN3	4:34693910-34696151	FEMU_L	FEMU_H	OK	2.72568	4.51042	0.726644	1.15738	0.0003	0.00664444	yes	1.65479
ENSGALG00000025862	ENSGALG00000025862	TMEM26	6:7974241-7992033	FEMU_L	FEMU_H	OK	1.08499	1.85088	0.770528	1.09171	0.00085	0.0148809	yes	1.70589
ENSGALG00000025881	ENSGALG00000025881	-	1:51386519-51393690	FEMU_L	FEMU_H	OK	0.901286	1.80776	1.00414	1.30733	0.00015	0.00397273	yes	2.00575
ENSGALG00000025905	ENSGALG00000025905	-	AADN03009778.1:16139-20569	FEMU_L	FEMU_H	OK	0.548683	1.61138	1.55425	1.31353	0.00065	0.0122476	yes	2.93681
ENSGALG00000025921	ENSGALG00000025921	-	Z:7504471-7507097	FEMU_L	FEMU_H	OK	19.1173	13.2231	-0.531822	-1.08077	0.00095	0.0161585	yes	-1.44575
ENSGALG00000025937	ENSGALG00000025937	FXYD6	24:5401364-5409343	FEMU_L	FEMU_H	OK	74.4697	103.633	0.476751	1.0219	0.0012	0.0191226	yes	1.39161
ENSGALG00000025956	ENSGALG00000025956	STAT6	AADN03024934.1:20-1263	FEMU_L	FEMU_H	OK	17.702	25.4115	0.52157	1.16452	0.0017	0.0248589	yes	1.43552
ENSGALG00000026077	ENSGALG00000026077	ALDOC	19:5734739-5737598	FEMU_L	FEMU_H	OK	51.3101	93.5213	0.86605	1.8214	5e-05	0.00162779	yes	1.82267
ENSGALG00000026081	ENSGALG00000026081	RBM38	20:11959015-11971950	FEMU_L	FEMU_H	OK	383.922	258.44	-0.570984	-0.943738	0.0029	0.0359322	yes	-1.48554
ENSGALG00000026093	ENSGALG00000026093	-	7:21683469-21691823	FEMU_L	FEMU_H	OK	0.924725	1.74153	0.91326	1.17436	0.00045	0.00913018	yes	1.8833
ENSGALG00000026133	ENSGALG00000026133	MOB1A	22:2826294-2829841	FEMU_L	FEMU_H	OK	15.7538	21.8423	0.471424	1.03457	0.0022	0.0297222	yes	1.38648
ENSGALG00000026146	ENSGALG00000026146	CRLF1	28:3651444-3653912	FEMU_L	FEMU_H	OK	8.2058	12.7664	0.637636	1.20993	0.00045	0.00913018	yes	1.55578
ENSGALG00000026150	ENSGALG00000026150	-	AADN03027037.1:2927-4805	FEMU_L	FEMU_H	OK	1.0679	2.54805	1.25462	1.38191	5e-05	0.00162779	yes	2.38604
ENSGALG00000026159	ENSGALG00000026159	PDLIM7	13:9489573-9506020	FEMU_L	FEMU_H	OK	14.2113	19.928	0.48776	1.0635	0.00105	0.0173403	yes	1.40227
ENSGALG00000026166	ENSGALG00000026166	VDR	JH375554.1:96207-126586	FEMU_L	FEMU_H	OK	1.00438	2.04263	1.02412	1.19325	0.00025	0.0058567	yes	2.03372
ENSGALG00000026172	ENSGALG00000026172	CYBA	11:17893778-17895490	FEMU_L	FEMU_H	OK	29.3574	40.9381	0.479718	1.19858	0.0026	0.0333046	yes	1.39447
ENSGALG00000026187	ENSGALG00000026187	NMNAT3	9:5438650-5460021	FEMU_L	FEMU_H	OK	1.51975	0.886032	-0.778405	-0.957188	0.00205	0.0281987	yes	-1.71523
ENSGALG00000026203	ENSGALG00000026203	FAM174A	Z:50620159-50747813	FEMU_L	FEMU_H	OK	10.2525	7.24173	-0.501566	-1.06046	0.0005	0.00993182	yes	-1.41575
ENSGALG00000026263	ENSGALG00000026263	RGS8	8:5564249-5580305	FEMU_L	FEMU_H	OK	0.449541	0.904517	1.00869	1.17566	0.0003	0.00664444	yes	2.01208
ENSGALG00000026326	ENSGALG00000026326	WBP1L	6:22901372-22923088	FEMU_L	FEMU_H	OK	29.5704	19.7011	-0.58588	-1.22909	0.00015	0.00397273	yes	-1.50095
ENSGALG00000026345	ENSGALG00000026345	GMIP	JH376279.1:70610-89346	FEMU_L	FEMU_H	OK	1.06422	1.70011	0.675837	1.05838	0.00035	0.00746098	yes	1.59752
ENSGALG00000026426	ENSGALG00000026426	OTUD1	2:17237192-17240043	FEMU_L	FEMU_H	OK	47.498	32.0637	-0.566927	-1.19878	0.0004	0.00827832	yes	-1.48136
ENSGALG00000026442	ENSGALG00000026442	-	AADN03010842.1:42-15330	FEMU_L	FEMU_H	OK	0.351362	0.792855	1.1741	1.06806	0.0017	0.0248589	yes	2.25652
ENSGALG00000026475	ENSGALG00000026475	SLURP1	2:147883993-147890790	FEMU_L	FEMU_H	OK	1.02336	1.98335	0.954628	1.17895	0.0005	0.00993182	yes	1.93808
ENSGALG00000026497	ENSGALG00000026497	MTPN	1:58356940-58391611	FEMU_L	FEMU_H	OK	41.1839	58.7134	0.511607	1.02114	0.0008	0.0142025	yes	1.42564
ENSGALG00000026510	ENSGALG00000026510	CLEC17A	JH375454.1:244-5080	FEMU_L	FEMU_H	OK	6.04533	10.4295	0.786777	1.48928	5e-05	0.00162779	yes	1.72522
ENSGALG00000026534	ENSGALG00000026534	ZNF469	11:17795543-17807462	FEMU_L	FEMU_H	OK	0.672505	1.24676	0.890565	1.3963	5e-05	0.00162779	yes	1.8539
ENSGALG00000026562	ENSGALG00000026562	-	JH375512.1:39423-42140	FEMU_L	FEMU_H	OK	287.397	203.843	-0.495585	-1.04818	0.0022	0.0297222	yes	-1.40989
ENSGALG00000026613	ENSGALG00000026613	S100A4	25:727118-727862	FEMU_L	FEMU_H	OK	69.8228	106.087	0.603471	1.75417	0.00015	0.00397273	yes	1.51937
ENSGALG00000026616	ENSGALG00000026616	-	AADN03011265.1:20-5724	FEMU_L	FEMU_H	OK	1.12608	2.00694	0.833694	1.07928	0.0009	0.0154235	yes	1.78224
ENSGALG00000026637	ENSGALG00000026637	-	2:81742501-81745670	FEMU_L	FEMU_H	OK	0.949317	0.390955	-1.27989	-1.10535	0.0017	0.0248589	yes	-2.4282
ENSGALG00000026644	ENSGALG00000026644	DBN1	13:9478587-9483755	FEMU_L	FEMU_H	OK	5.64592	8.38415	0.570458	0.904833	0.0029	0.0359322	yes	1.48499
ENSGALG00000026677	ENSGALG00000026677	F10	1:136922629-136935187	FEMU_L	FEMU_H	OK	1.61166	2.89857	0.846793	1.13844	0.00045	0.00913018	yes	1.7985
ENSGALG00000026694	ENSGALG00000026694	BAALC	2:129106055-129128935	FEMU_L	FEMU_H	OK	2.44802	4.36782	0.835296	1.34379	5e-05	0.00162779	yes	1.78422
ENSGALG00000026708	ENSGALG00000026708	-	JH375981.1:4594-7947	FEMU_L	FEMU_H	OK	0.470138	1.01051	1.10393	1.01166	0.00205	0.0281987	yes	2.14939
ENSGALG00000026714	ENSGALG00000026714	SHISA2	1:176294303-176296214	FEMU_L	FEMU_H	OK	3.8252	7.95775	1.05683	1.56119	0.0002	0.00496157	yes	2.08036
ENSGALG00000026717	ENSGALG00000026717	-	14:15101012-15111601	FEMU_L	FEMU_H	OK	1.43688	2.55557	0.830705	1.41748	5e-05	0.00162779	yes	1.77855
ENSGALG00000026753	ENSGALG00000026753	FSBP	2:125844097-125903394	FEMU_L	FEMU_H	OK	5.65311	3.48298	-0.698721	-1.28985	5e-05	0.00162779	yes	-1.62307
ENSGALG00000026768	ENSGALG00000026768	SLCO6A1	Z:50079797-50109297	FEMU_L	FEMU_H	OK	0.23565	0.55084	1.22499	1.24485	5e-05	0.00162779	yes	2.33754
ENSGALG00000026776	ENSGALG00000026776	C12orf5	1:73271525-73291016	FEMU_L	FEMU_H	OK	33.9578	19.9036	-0.770711	-1.68383	5e-05	0.00162779	yes	-1.70611
ENSGALG00000026781	ENSGALG00000026781	ALOX5AP	1:174335142-174344760	FEMU_L	FEMU_H	OK	2.5364	4.08417	0.687264	1.16612	0.0002	0.00496157	yes	1.61023
ENSGALG00000026802	ENSGALG00000026802	TUBB2B	2:66376323-66400743	FEMU_L	FEMU_H	OK	20.7222	38.1007	0.878642	1.61545	5e-05	0.00162779	yes	1.83864
ENSGALG00000026836	ENSGALG00000026836	COL16A1	23:4921630-4939423	FEMU_L	FEMU_H	OK	8.83451	14.1816	0.682799	1.34453	5e-05	0.00162779	yes	1.60525
ENSGALG00000026884	ENSGALG00000026884	PINLYP	Z:7020205-7022821	FEMU_L	FEMU_H	OK	4.01474	5.94308	0.565904	1.00966	0.00155	0.0231117	yes	1.48031
ENSGALG00000026891	ENSGALG00000026891	NINJ1	12:6600513-6618168	FEMU_L	FEMU_H	OK	4.63406	6.49537	0.487135	0.950816	0.00285	0.0354674	yes	1.40166
ENSGALG00000026899	ENSGALG00000026899	CHSY3	Z:44957616-45108982	FEMU_L	FEMU_H	OK	0.493869	0.828467	0.746315	0.994823	0.0016	0.0236708	yes	1.6775
ENSGALG00000026903	ENSGALG00000026903	CALB2	11:1479309-1484634	FEMU_L	FEMU_H	OK	0.387037	1.12851	1.54388	1.22129	0.0007	0.0128281	yes	2.91578
ENSGALG00000026995	ENSGALG00000026995	RHOG	1:193846442-193847042	FEMU_L	FEMU_H	OK	6.12661	10.9945	0.843622	1.36767	0.0011	0.0180089	yes	1.79455
ENSGALG00000027023	ENSGALG00000027023	-	JH376284.1:20-3958	FEMU_L	FEMU_H	OK	1.28546	2.93937	1.19322	1.68089	5e-05	0.00162779	yes	2.28663
ENSGALG00000027051	ENSGALG00000027051	-	19:4812217-4813843	FEMU_L	FEMU_H	OK	4.90623	12.516	1.35108	2.02481	5e-05	0.00162779	yes	2.55103
ENSGALG00000027070	ENSGALG00000027070	TIMP2	18:10040656-10047611	FEMU_L	FEMU_H	OK	291.716	408.487	0.485723	1.16415	0.0018	0.025693	yes	1.40029
ENSGALG00000027073	ENSGALG00000027073	C1H11ORF67	1:192124319-192131944	FEMU_L	FEMU_H	OK	34.0306	23.2022	-0.552569	-1.26253	0.0001	0.00286196	yes	-1.4667
ENSGALG00000027074	ENSGALG00000027074	CD244	AADN03026464.1:708-9502	FEMU_L	FEMU_H	OK	1.98459	3.49876	0.818001	1.28625	5e-05	0.00162779	yes	1.76296
ENSGALG00000027093	ENSGALG00000027093	TLR6	4:69117412-69122553	FEMU_L	FEMU_H	OK	3.37239	5.72039	0.762339	1.28273	5e-05	0.00162779	yes	1.69624
ENSGALG00000027096	ENSGALG00000027096	LGALSL	3:9612811-9617312	FEMU_L	FEMU_H	OK	92.5804	50.9178	-0.862537	-1.81042	5e-05	0.00162779	yes	-1.81823
ENSGALG00000027149	ENSGALG00000027149	-	AADN03010437.1:4882-18098	FEMU_L	FEMU_H	OK	18.5279	12.1036	-0.614271	-1.32314	5e-05	0.00162779	yes	-1.53078
ENSGALG00000027165	ENSGALG00000027165	RSFR	6:8804969-8806179	FEMU_L	FEMU_H	OK	99.1177	194.764	0.974515	2.37548	5e-05	0.00162779	yes	1.96498
ENSGALG00000027201	ENSGALG00000027201	-	4:76600158-76601874	FEMU_L	FEMU_H	OK	1.71328	2.89868	0.75863	0.981119	0.0044	0.04807	yes	1.69188
ENSGALG00000027282	ENSGALG00000027282	C14orf1	5:37607277-37608782	FEMU_L	FEMU_H	OK	23.044	34.4466	0.579973	1.35947	0.00035	0.00746098	yes	1.49482
ENSGALG00000027283	ENSGALG00000027283	SLC12A9	9:15056933-15068216	FEMU_L	FEMU_H	OK	5.66195	7.8386	0.469298	0.999237	0.0014	0.0215539	yes	1.38444
ENSGALG00000027374	ENSGALG00000027374	KLF9	Z:34879465-34892504	FEMU_L	FEMU_H	OK	17.1039	10.8302	-0.65927	-1.34783	0.0002	0.00496157	yes	-1.57928
ENSGALG00000027389	ENSGALG00000027389	RGS7BP	Z:20013550-20051436	FEMU_L	FEMU_H	OK	1.03756	1.78458	0.782389	1.15312	0.0001	0.00286196	yes	1.71998
ENSGALG00000027397	ENSGALG00000027397	DUSP22	2:66490039-66529407	FEMU_L	FEMU_H	OK	11.6853	18.151	0.635347	1.30744	5e-05	0.00162779	yes	1.55331
ENSGALG00000027417	ENSGALG00000027417	NCKAP1L	AADN03015172.1:87-8785	FEMU_L	FEMU_H	OK	3.75824	6.2153	0.725767	1.39654	5e-05	0.00162779	yes	1.65378
ENSGALG00000027462	ENSGALG00000027462	LEPREL4	27:4674821-4678761	FEMU_L	FEMU_H	OK	5.64939	8.10355	0.52046	0.976018	0.0022	0.0297222	yes	1.43441
ENSGALG00000027561	ENSGALG00000027561	GNG5	8:15513239-15516951	FEMU_L	FEMU_H	OK	23.8503	32.4365	0.443612	1.05969	0.0038	0.0435238	yes	1.36001
ENSGALG00000027587	ENSGALG00000027587	LRG1	28:2493755-2494724	FEMU_L	FEMU_H	OK	1.4631	2.88116	0.977627	1.11431	0.0033	0.0392203	yes	1.96922
ENSGALG00000027620	ENSGALG00000027620	ACN9	2:24607641-24634662	FEMU_L	FEMU_H	OK	22.1799	15.0383	-0.560614	-1.20931	0.00185	0.0261439	yes	-1.4749
ENSGALG00000027630	ENSGALG00000027630	NPR2	Z:8953620-8966661	FEMU_L	FEMU_H	OK	4.92946	7.33824	0.574005	1.19529	0.0001	0.00286196	yes	1.48865
ENSGALG00000027632	ENSGALG00000027632	ACYP2	3:2811631-2857436	FEMU_L	FEMU_H	OK	251.338	184.025	-0.449731	-1.76674	0.002	0.027746	yes	-1.36579
ENSGALG00000027665	ENSGALG00000027665	SYNGR1	1:50534582-50544913	FEMU_L	FEMU_H	OK	33.0139	24.382	-0.437255	-1.02467	0.00385	0.0439194	yes	-1.35403
ENSGALG00000027684	ENSGALG00000027684	TUBB6	2:97121785-97131304	FEMU_L	FEMU_H	OK	23.4178	43.4365	0.891303	1.67006	5e-05	0.00162779	yes	1.85485
ENSGALG00000027693	ENSGALG00000027693	-	JH375199.1:23549-27360	FEMU_L	FEMU_H	OK	3.27495	2.01242	-0.702546	-1.06153	0.0009	0.0154235	yes	-1.62737
ENSGALG00000027694	ENSGALG00000027694	-	JH375515.1:20-4305	FEMU_L	FEMU_H	OK	18.4642	30.1497	0.70741	1.42612	5e-05	0.00162779	yes	1.63287
ENSGALG00000027717	ENSGALG00000027717	-	AADN03022848.1:20-1539	FEMU_L	FEMU_H	OK	0.327681	0.913573	1.47923	1.10652	0.0045	0.0488338	yes	2.788
ENSGALG00000027721	ENSGALG00000027721	MAP1LC3B	AADN03010474.1:6961-12372	FEMU_L	FEMU_H	OK	309.004	231.461	-0.416856	-1.19174	0.004	0.0451321	yes	-1.33502
ENSGALG00000027737	ENSGALG00000027737	CIDEA	2:97144111-97156128	FEMU_L	FEMU_H	OK	3.12787	5.25932	0.749696	1.38014	5e-05	0.00162779	yes	1.68144
ENSGALG00000027742	ENSGALG00000027742	KLHL33	28:789270-792789	FEMU_L	FEMU_H	OK	3.86234	2.36172	-0.709634	-1.07936	0.00105	0.0173403	yes	-1.63539
ENSGALG00000027747	ENSGALG00000027747	-	Z:8883939-8889270	FEMU_L	FEMU_H	OK	3.31215	4.88537	0.560698	0.936065	0.00305	0.0370632	yes	1.47498
ENSGALG00000027777	ENSGALG00000027777	CNN2	28:2836379-2837922	FEMU_L	FEMU_H	OK	11.6084	20.1325	0.794352	1.58862	5e-05	0.00162779	yes	1.7343
ENSGALG00000027786	ENSGALG00000027786	SOCS3	18:10116717-10117433	FEMU_L	FEMU_H	OK	6.89431	13.7753	0.998606	1.7139	5e-05	0.00162779	yes	1.99807
ENSGALG00000027789	ENSGALG00000027789	RAB37	18:10703908-10709349	FEMU_L	FEMU_H	OK	0.723136	1.46225	1.01585	1.04357	0.0032	0.0383123	yes	2.02209
ENSGALG00000027862	ENSGALG00000027862	-	AADN03023478.1:1902-11237	FEMU_L	FEMU_H	OK	5.2778	7.79396	0.56242	0.978704	0.0026	0.0333046	yes	1.47674
ENSGALG00000027865	ENSGALG00000027865	CD1.2	16:5768-8509	FEMU_L	FEMU_H	OK	4.00418	6.34025	0.663034	1.11253	0.001	0.0167581	yes	1.58341
ENSGALG00000027872	ENSGALG00000027872	STBD1	4:49315134-49316800	FEMU_L	FEMU_H	OK	673.282	378.753	-0.829954	-1.3846	5e-05	0.00162779	yes	-1.77763
ENSGALG00000027874	ENSGALG00000027874	CHAC1	5:23730411-23732558	FEMU_L	FEMU_H	OK	21.8906	6.29882	-1.79715	-2.74613	5e-05	0.00162779	yes	-3.47533
ENSGALG00000027890	ENSGALG00000027890	-	JH375874.1:2927-5777	FEMU_L	FEMU_H	OK	6.24197	18.619	1.5767	2.12891	5e-05	0.00162779	yes	2.98287
ENSGALG00000027896	ENSGALG00000027896	ALDH1L2	1:54456460-54481638	FEMU_L	FEMU_H	OK	24.3527	17.8413	-0.448859	-0.917487	0.0023	0.0306002	yes	-1.36496
ENSGALG00000027908	ENSGALG00000027908	CYP2U1	4:37409173-37420402	FEMU_L	FEMU_H	OK	6.03438	4.06281	-0.570729	-1.07259	0.00025	0.0058567	yes	-1.48527
ENSGALG00000027961	ENSGALG00000027961	-	28:972502-983104	FEMU_L	FEMU_H	OK	1.44488	2.34767	0.70028	1.06738	0.0004	0.00827832	yes	1.62482
ENSGALG00000027980	ENSGALG00000027980	NANOS1	6:29504246-29505285	FEMU_L	FEMU_H	OK	2.06666	4.14667	1.00465	1.255	0.001	0.0167581	yes	2.00646
ENSGALG00000028016	ENSGALG00000028016	-	1:49022099-49029093	FEMU_L	FEMU_H	OK	0.797755	1.89318	1.2468	1.5997	5e-05	0.00162779	yes	2.37314
ENSGALG00000028024	ENSGALG00000028024	CAPG	JH376331.1:95242-105249	FEMU_L	FEMU_H	OK	4.95442	8.28127	0.741136	1.0547	0.00085	0.0148809	yes	1.67149
ENSGALG00000028079	ENSGALG00000028079	-	AADN03026978.1:29-9728	FEMU_L	FEMU_H	OK	30.5001	20.1731	-0.596378	-1.25482	5e-05	0.00162779	yes	-1.51192
ENSGALG00000028102	ENSGALG00000028102	MYH1	18:381894-399588	FEMU_L	FEMU_H	OK	440.334	260.231	-0.758803	-0.979934	0.0008	0.0142025	yes	-1.69209
ENSGALG00000028147	ENSGALG00000028147	CTSK	25:1705616-1707797	FEMU_L	FEMU_H	OK	68.4454	102.719	0.585685	1.3063	0.0001	0.00286196	yes	1.50075
ENSGALG00000028171	ENSGALG00000028171	-	AADN03021284.1:32-1565	FEMU_L	FEMU_H	OK	290.003	206.393	-0.490671	-1.31554	0.00075	0.0135477	yes	-1.4051
ENSGALG00000028186	ENSGALG00000028186	RERG	1:62779915-62887409	FEMU_L	FEMU_H	OK	4.13329	5.84606	0.500173	0.95	0.00205	0.0281987	yes	1.41438
ENSGALG00000028187	ENSGALG00000028187	FUNDC1	1:110347435-110362439	FEMU_L	FEMU_H	OK	27.966	17.7848	-0.653025	-1.42674	5e-05	0.00162779	yes	-1.57246
ENSGALG00000028204	ENSGALG00000028204	GPX1	12:2835898-2836822	FEMU_L	FEMU_H	OK	76.013	105.841	0.477578	1.23975	0.0008	0.0142025	yes	1.3924
ENSGALG00000028217	ENSGALG00000028217	CSF1	AADN03025397.1:20-2858	FEMU_L	FEMU_H	OK	3.53219	5.44865	0.625335	1.04054	0.0018	0.025693	yes	1.54257
ENSGALG00000028284	ENSGALG00000028284	PTX3	9:22173836-22221855	FEMU_L	FEMU_H	OK	2.7159	12.0529	2.14988	2.92939	5e-05	0.00162779	yes	4.43791
ENSGALG00000028301	ENSGALG00000028301	TRIM47	18:4600168-4610827	FEMU_L	FEMU_H	OK	5.7419	8.52359	0.569934	1.13201	0.0003	0.00664444	yes	1.48446
ENSGALG00000028304	ENSGALG00000028304	-	2:19421327-19450218	FEMU_L	FEMU_H	OK	5.33696	8.0963	0.601246	1.25839	5e-05	0.00162779	yes	1.51703
ENSGALG00000028318	ENSGALG00000028318	CIP1	26:1543126-1545030	FEMU_L	FEMU_H	OK	111.16	162.326	0.546254	0.986942	0.004	0.0451321	yes	1.46029
ENSGALG00000028368	ENSGALG00000028368	IRF5	1:621302-630454	FEMU_L	FEMU_H	OK	2.37003	4.36877	0.882326	1.34295	5e-05	0.00162779	yes	1.84334
ENSGALG00000028416	ENSGALG00000028416	-	1:88859672-88860818	FEMU_L	FEMU_H	OK	2.55205	1.20389	-1.08395	-1.18811	0.0012	0.0191226	yes	-2.11983
ENSGALG00000028433	ENSGALG00000028433	BIN2	JH375734.1:2112-6133	FEMU_L	FEMU_H	OK	1.94907	3.26285	0.743351	1.02102	0.00175	0.0252971	yes	1.67406
ENSGALG00000028510	ENSGALG00000028510	SIGLEC1	AADN03017184.1:1011-5624	FEMU_L	FEMU_H	OK	7.22961	11.7939	0.706054	1.27991	0.00065	0.0122476	yes	1.63134
ENSGALG00000028529	ENSGALG00000028529	PTGDS	17:509033-511024	FEMU_L	FEMU_H	OK	92.0853	60.6309	-0.602917	-1.38685	0.00015	0.00397273	yes	-1.51878
ENSGALG00000028536	ENSGALG00000028536	MPEG1	5:16208865-16211779	FEMU_L	FEMU_H	OK	17.4802	28.8846	0.724578	1.52053	5e-05	0.00162779	yes	1.65242
ENSGALG00000028665	ENSGALG00000028665	-	JH375182.1:401983-413965	FEMU_L	FEMU_H	OK	1.34145	5.89015	2.13451	2.58444	5e-05	0.00162779	yes	4.39088
ENSGALG00000028696	ENSGALG00000028696	FTD	5:11570115-11578064	FEMU_L	FEMU_H	OK	0.85426	1.35061	0.660867	0.989865	0.00115	0.0186395	yes	1.58103
ENSGALG00000028708	ENSGALG00000028708	FAM107B	1:7160121-7169485	FEMU_L	FEMU_H	OK	3.864	5.80393	0.586937	1.11663	0.0003	0.00664444	yes	1.50205
ENSGALG00000028774	ENSGALG00000028774	S100A10	25:2167012-2167332	FEMU_L	FEMU_H	OK	1159.74	1832.66	0.66014	6.52159	5e-05	0.00162779	yes	1.58024
ENSGALG00000028785	ENSGALG00000028785	MAP3K6	23:1930453-1936866	FEMU_L	FEMU_H	OK	1.53682	2.66524	0.794319	1.21898	0.00025	0.0058567	yes	1.73426
ENSGALG00000028790	ENSGALG00000028790	DNASE2	8:15543481-15552741	FEMU_L	FEMU_H	OK	18.2429	30.3298	0.733397	1.62975	5e-05	0.00162779	yes	1.66255
ENSGALG00000028795	ENSGALG00000028795	CADM3	25:1655295-1671257	FEMU_L	FEMU_H	OK	18.9541	27.4695	0.535316	1.0821	0.0005	0.00993182	yes	1.44926
ENSGALG00000028821	ENSGALG00000028821	GLIPR2	2:89750649-89775889	FEMU_L	FEMU_H	OK	22.2585	32.9324	0.565149	1.2602	0.0001	0.00286196	yes	1.47954
ENSGALG00000028861	ENSGALG00000028861	GAMT	28:3068476-3070155	FEMU_L	FEMU_H	OK	67.4637	46.1997	-0.54623	-1.38682	0.00015	0.00397273	yes	-1.46026
ENSGALG00000028928	ENSGALG00000028928	LCAT	11:1029317-1036713	FEMU_L	FEMU_H	OK	3.37516	5.96355	0.821216	1.30558	5e-05	0.00162779	yes	1.76689
ENSGALG00000028931	ENSGALG00000028931	IGFBP4	27:4442295-4446537	FEMU_L	FEMU_H	OK	55.5623	82.5468	0.571107	1.47246	5e-05	0.00162779	yes	1.48566
ENSGALG00000029077	ENSGALG00000029077	CBL	24:4220400-4247736	FEMU_L	FEMU_H	OK	6.1466	9.2738	0.593372	1.17672	0.0002	0.00496157	yes	1.50877
ENSGALG00000029139	ENSGALG00000029139	-	JH376079.1:12153-16225	FEMU_L	FEMU_H	OK	0.943252	1.9847	1.0732	1.23035	0.00035	0.00746098	yes	2.1041
ENSGALG00000029150	ENSGALG00000029150	AK1	17:4877409-4880796	FEMU_L	FEMU_H	OK	3411.53	2153	-0.664068	-1.07465	0.0032	0.0383123	yes	-1.58454
ENSGALG00000029166	ENSGALG00000029166	UBTD1	6:21867371-21868574	FEMU_L	FEMU_H	OK	2.56864	4.52681	0.817488	1.11816	0.0016	0.0236708	yes	1.76233
ENSGALG00000029169	ENSGALG00000029169	HHEX	6:20253582-20257076	FEMU_L	FEMU_H	OK	10.3325	16.2396	0.652333	1.32027	0.00025	0.0058567	yes	1.57171
ENSGALG00000029174	ENSGALG00000029174	-	28:1171970-1179236	FEMU_L	FEMU_H	OK	10.2339	14.1646	0.468932	1.0405	0.00125	0.0197531	yes	1.38408
