# Supplementary material for: Messenger RNA sequencing and pathway analysis provide novel insights into the biological basis of chickens’ feed efficiency
Source: BMC Genomics. 2015 Mar 17;16(1):195. doi: 10.1186/s12864-015-1364-0 (PMC4414306; doi:10.1186/s12864-015-1364-0)
Supplement: Additional file 5: Table S1. — Top 10 up-regulated and down-regulated genes in high-FE chickens. [file 12864_2015_1364_MOESM5_ESM.xlsx]

## Sheet: Table S1
Table S1. Top 10 up-regulated and down-regulated genes in high-FE chickens
Top10 up-regulated genes in high-FE chickens
Ensemble gene ID	Symbol	Description	Fold-Change from RNA-seq	Fold-change from NanoString
ENSGALG00000019061	MMP1	Matrix metallopeptidase 1 (interstitial collagenase)	16.16	1.47
ENSGALG00000004574	NPPA	Natriuretic peptide A	6.38	－
ENSGALG00000009468	-	-	5.82	-1.01
ENSGALG00000005448	MYL3	Myosin, light chain 3, alkali	5.37	6.02
ENSGALG00000011888	TGM4	Transglutaminase 4	5.11	4
ENSGALG00000013223	CLEC3A	C-type lectin domain family 3, member A	4.73	－
ENSGALG00000011668	K60	Interleukin 8-like 1	4.58	－
ENSGALG00000019756	MLANA	Melan-A	4.55	2.93
ENSGALG00000004501	-	-	4.5	1.89
ENSGALG00000028284	PTX3	Pentraxin 3, long	4.44	5.31
Top10 down-regulated genes in high-FE chickens
Ensemble gene ID	Symbol	Description	Fold Change from RNA-seq	Fold-change from NanoString
ENSGALG00000022234	CCDC81	Coiled-coil domain containing 81	-3.85	－
ENSGALG00000027874	CHAC1	ChaC, cation transport regulator homolog 1	-3.48	－
ENSGALG00000019845	GAL9	Gal 9	-3.28	－
ENSGALG00000001004	MPO	Myeloperoxidase	-3.19	－
ENSGALG00000008735	BFSP1	Beaded filament structural protein 1, filensin	-3.17	-2.13
ENSGALG00000004420	SDK1	Sidekick cell adhesion molecule 1	-3.01	1.09
ENSGALG00000013105	SUN3	Sad1 and UNC84 domain containing 3	-2.58	1.01
ENSGALG00000013101	BG2	Intestinal zipper protein	-2.58	－
ENSGALG00000009374	GPR160	G protein-coupled receptor 160	-2.47	－
ENSGALG00000008741	PROKR2	Prokineticin receptor 2	-2.46	-2.08

## Sheet: Table S2
Upstream Regulator	Activation z-score	P-value of overlap
Activated
CTNNB1	2.687	2.59e-09
JUN	2.923	1.7e-08
FOS	2.277	7.64e-07
HIF1A	2.332	3.85e-06
SP1	3.347	1.33e-05
NFE2L2	2.036	1.94e-05
ETS1	2.91	0.000125
SPI1	2.322	0.000251
STAT4	2.984	0.000325
EGR1	2.95	0.000355
ETV1	2.2	0.000524
JUNB	2.425	0.0012
SIX5	2.2	0.00164
RUNX1	2.511	0.00169
SREBF2	2.621	0.0043
STAT3	3.696	0.00477
NKX2-3	2.035	0.00485
HMGB1	2.564	0.00602
XBP1	2.728	0.0116
SMAD2	2.211	0.0291
MEF2C	2.186	0.0311
SNAI1	2	0.0555
RELA	2.429	0.0834
PAX6	2.191	0.292
Inhibited
HOXA10	-2.047	0.000402
SPDEF	-2.236	0.0354
REST	-2.201	0.0378

## Sheet: Table S3
Ensemble gene ID	Genes	Description	Fold change from RNA-seq	Fold change from NanoString
ENSGALG00000008461	HGF	Hepatocyte growth factor (hepapoietin A; scatter factor)	2.157	-
ENSGALG00000005257	VCAM1	Vascular cell adhesion molecule 1	1.426	-
ENSGALG00000002342	GPC1	Glypican 1	1.43	-
ENSGALG00000006775	TGM2	Transglutaminase 2	1.819	-
ENSGALG00000014873	GJA1	Gap junction protein, alpha 1, 43kDa	1.585	-
ENSGALG00000014984	F2RL1	Coagulation factor II (thrombin) receptor-like 1	2.422	-
ENSGALG00000015995	PTPRA	Protein tyrosine phosphatase, receptor type, A	1.347	-
ENSGALG00000006705	MYOF	Myoferlin	1.342	-
ENSGALG00000003578	FN1	Fibronectin 1	1.775	-
ENSGALG00000002615	DEF6	Differentially expressed in FDCP 6 homolog (mouse)	1.376	-
ENSGALG00000004044	CSRP3	Cysteine and glycine-rich protein 3 (cardiac LIM protein)	3.994	4.757
ENSGALG00000006555	IGF2	Insulin-like growth factor 2 (somatomedin A)	1.657	-
ENSGALG00000010036	FOSL2	FOS-like antigen 2	2.015	-
ENSGALG00000008875	PLCB1	Phospholipase C, beta 1 (phosphoinositide-specific)	-1.487	-
ENSGALG00000005493	ITGB1BP2	Integrin beta 1 binding protein (melusin) 2	-1.415	-
ENSGALG00000006624	KY	Kyphoscoliosis peptidase	-1.552	-
ENSGALG00000005678	FLNB	Filamin B, beta	1.375	-
ENSGALG00000000172	MYOG	Myogenin (myogenic factor 4)	1.516	-
ENSGALG00000002125	TMOD1	Tropomodulin 1	1.952	1.79
ENSGALG00000014261	UCHL1	Ubiquitin carboxyl-terminal esterase L1 (ubiquitin thiolesterase)	1.531	-
ENSGALG00000005448	MYL3	Myosin, light chain 3, alkali; ventricular, skeletal, slow	5.373	5.618
ENSGALG00000011592	MRAS	Muscle RAS oncogene homolog	1.409	-
ENSGALG00000005321	LAMA5	Laminin, alpha 5	1.476	-
ENSGALG00000002626	RXRA	Retinoid X receptor, alpha	-1.525	-1.589
ENSGALG00000011404	HOPX	HOP homeobox	1.841	-
ENSGALG00000009495	FGFR2	Fibroblast growth factor receptor 2	-2.067	-
ENSGALG00000000220	APC	Adenomatous polyposis coli	1.326	-
ENSGALG00000015013	MSX1	Msh homeobox 1	3.165	1.693
ENSGALG00000011865	SMTN	Smoothelin	1.437	-
ENSGALG00000016480	SDC1	Syndecan 1	1.488	-
ENSGALG00000011442	TGFBR2	Transforming growth factor, beta receptor II (70/80kDa)	1.453	-

## Sheet: Table S4
Gene ID	Genes in dataset	Fold change from RNA-seq	Fold change from Nanostring
ENSGALG00000002081	MMP28	1.397	-
ENSGALG00000006992	MMP9	3.9	3.297
ENSGALG00000017183	MMP13	2.203	-
ENSGALG00000017184	MMP7	2.026	-
ENSGALG00000019060	MMP27	1.945	-
ENSGALG00000019061	MMP1	16.164	1.371

## Sheet: Table S5
Canonical Pathways involved in inflammatory response	P-value	Ratio
Fcγ Receptor-mediated Phagocytosis in Macrophages and Monocytes	3.55e-06	0.176
Leukocyte Extravasation Signaling	0.000123	0.116
PI3K Signaling in B Lymphocytes	0.000758	0.121
fMLP Signaling in Neutrophils	0.00331	0.108
Natural Killer Cell Signaling	0.00339	0.12
Granulocyte Adhesion and Diapedesis	0.00417	0.101
FcγRIIB Signaling in B Lymphocytes	0.00417	0.136
CD28 Signaling in T Helper Cells	0.0213	0.0909
Role of JAK1 and JAK3 in γc Cytokine Signaling	0.0275	0.119
IL-8 Signaling	0.0275	0.0769
B Cell Receptor Signaling	0.0339	0.0819
Integrin Signaling	0.0372	0.0769
Macropinocytosis Signaling	0.038	0.105
IL-6 Signaling	0.0417	0.0887
IL-4 Signaling	0.0479	0.101

## Sheet: Table S6
Ensembl Gene ID	Gene	Description	Fold change from RNA-seq	Fold change from NanoString
ENSGALG00000008443	ARHGDIA	Rho GDP dissociation inhibitor (GDI) alpha	1.387	-
ENSGALG00000001889	CARD9	caspase recruitment domain family, member 9	1.836	-
ENSGALG00000011733	CCR2	CCR2	1.603	-
ENSGALG00000011732	CCR5	chemokine (C-C motif) receptor 5 (gene/pseudogene)	1.511	-
ENSGALG00000007849	CD44	CD44 molecule (Indian blood group)	1.487	-
ENSGALG00000013378	CTSG	cathepsin G	1.424	-
ENSGALG00000016261	CYBB	cytochrome b-245, beta polypeptide	2.076	-
ENSGALG00000014984	F2RL1	coagulation factor II (thrombin) receptor-like 1	2.422	-
ENSGALG00000003578	FN1	fibronectin 1	1.775	-
ENSGALG00000015297	FOXO3	forkhead box O3	-1.54	-
ENSGALG00000006522	HCK	HCK proto-oncogene, Src family tyrosine kinase	2.552	-
ENSGALG00000008461	HGF	hepatocyte growth factor (hepapoietin A; scatter factor)	2.157	-
ENSGALG00000012550	HMOX1	heme oxygenase (decycling) 1	1.358	-
ENSGALG00000011668	IL8	chemokine (C-X-C motif) ligand 8	4.584	-
ENSGALG00000007511	ITGB2	integrin, beta 2 (complement component 3 receptor 3 and 4 subunit)	1.891	-
ENSGALG00000002113	LCP2	lymphocyte cytosolic protein 2 (SH2 domain containing leukocyte protein of 76kDa)	1.532	-
ENSGALG00000012173	LGALS3	lectin, galactoside-binding, soluble, 3	3.151	2.809
ENSGALG00000018967	LYN	LYN proto-oncogene, Src family tyrosine kinase	1.736	-
ENSGALG00000001004	MPO	myeloperoxidase	-3.188	-
ENSGALG00000001189	NCF1	neutrophil cytosolic factor 1	2.622	-
ENSGALG00000004700	NCF2	neutrophil cytosolic factor 2	2.829	-
ENSGALG00000011535	NOD1	nucleotide-binding oligomerization domain containing 1	1.987	-
ENSGALG00000004792	PLCB2	phospholipase C, beta 2	1.401	-
ENSGALG00000002016	PRKCD	protein kinase C, delta	1.558	-
ENSGALG00000014561	PTPN6	protein tyrosine phosphatase, non-receptor type 6	1.656	-
ENSGALG00000012456	RAC2	ras-related C3 botulinum toxin substrate 2 (rho family, small GTP binding protein Rac2)	1.552	-
ENSGALG00000008127	SPI1	Spi-1 proto-oncogene	1.79	-
ENSGALG00000015216	SYK	spleen tyrosine kinase	1.575	-
ENSGALG00000006453	TF	transferrin	2.466	-
ENSGALG00000006775	TGM2	transglutaminase 2	1.819	-
ENSGALG00000007001	TLR4	toll-like receptor 4	1.521	1.05
ENSGALG00000015704	TXN	thioredoxin	1.503	-
ENSGALG00000002234	UNC13D	unc-13 homolog D (C. elegans)	1.863	-
ENSGALG00000002699	VAV2	vav 2 guanine nucleotide exchange factor	1.48	-
ENSGALG00000005257	VCAM1	vascular cell adhesion molecule 1	1.426	-
